# Supplementary material for: Deciphering the working mechanism of aggregation-induced emission of tetraphenylethylene derivatives by ultrafast spectroscopy
Source: Chem Sci. 2018 Apr 24;9(20):4662–70. doi: 10.1039/c8sc01170b (PMC5969501; doi:10.1039/c8sc01170b)
Supplement: Supplementary file 2 [file SC-009-C8SC01170B-s002.cif]

# Electronic Supplementary Material (ESI) for Chemical Science.
# This journal is © The Royal Society of Chemistry 2018

####################################################################### 
# 
# This file contains crystal structure data downloaded from the 
# Cambridge Structural Database (CSD) hosted by the Cambridge 
# Crystallographic Data Centre (CCDC).
# 
# Full information about CCDC data access policies and citation 
# guidelines are available at http://www.ccdc.cam.ac.uk/access/V1 
# 
# Audit and citation data items may have been added by the CCDC. 
# Please retain this information to preserve the provenance of 
# this file and to allow appropriate attribution of the data. 
# 
#######################################################################

data_pc-htl-TPE
_database_code_depnum_ccdc_archive 'CCDC 1579021'
_audit_update_record             
;
2017-10-10 deposited with the CCDC.
2018-04-24 downloaded from the CCDC.
;
_audit_creation_date             2016-09-15
_audit_creation_method           
;
Olex2 1.2
(compiled 2016.09.09 svn.r3337 for OlexSys, GUI svn.r5227)
;
_chemical_name_common            ?
_chemical_name_systematic        
;
 ? 
;
_chemical_formula_moiety         'C28 H20'
_chemical_formula_sum            'C28 H20'
_chemical_formula_weight         356.44
_chemical_absolute_configuration .
_chemical_melting_point          ?
_chemical_oxdiff_formula         'ph4 C4 '
loop_
_atom_type_symbol
_atom_type_description
_atom_type_scat_dispersion_real
_atom_type_scat_dispersion_imag
_atom_type_scat_source
C C 0.0181 0.0091 'International Tables Vol C Tables 4.2.6.8 and 6.1.1.4'
H H 0.0000 0.0000 'International Tables Vol C Tables 4.2.6.8 and 6.1.1.4'

_shelx_space_group_comment       
;
The symmetry employed for this shelxl refinement is uniquely defined
by the following loop, which should always be used as a source of
symmetry information in preference to the above space-group names.
They are only intended as comments.
;
_space_group_crystal_system      orthorhombic
_space_group_IT_number           19
_space_group_name_H-M_alt        'P 21 21 21'
_space_group_name_Hall           'P 2ac 2ab'
loop_
_space_group_symop_operation_xyz
'x, y, z'
'-x+1/2, -y, z+1/2'
'x+1/2, -y+1/2, -z'
'-x, y+1/2, -z+1/2'

_cell_length_a                   8.34750(16)
_cell_length_b                   10.3140(2)
_cell_length_c                   21.0732(4)
_cell_angle_alpha                90
_cell_angle_beta                 90
_cell_angle_gamma                90
_cell_volume                     1814.32(6)
_cell_formula_units_Z            4
_cell_measurement_reflns_used    2280
_cell_measurement_temperature    100.00(10)
_cell_measurement_theta_max      75.2170
_cell_measurement_theta_min      6.0080
_shelx_estimated_absorpt_T_max   ?
_shelx_estimated_absorpt_T_min   ?
_exptl_absorpt_coefficient_mu    0.558
_exptl_absorpt_correction_T_max  1.00000
_exptl_absorpt_correction_T_min  0.85408
_exptl_absorpt_correction_type   multi-scan
_exptl_absorpt_process_details   
;
CrysAlisPro, Agilent Technologies,
Version 1.171.37.35 (release 13-08-2014 CrysAlis171 .NET)
(compiled Aug 13 2014,18:06:01)
Empirical absorption correction using spherical harmonics,
 implemented in SCALE3 ABSPACK scaling algorithm.
;
_exptl_absorpt_special_details   ?
_exptl_crystal_colour            colourless
_exptl_crystal_colour_primary    colourless
_exptl_crystal_density_diffrn    1.305
_exptl_crystal_density_meas      ?
_exptl_crystal_density_method    'not measured'
_exptl_crystal_description       plate
_exptl_crystal_F_000             752
_exptl_crystal_size_max          0.2
_exptl_crystal_size_mid          0.18
_exptl_crystal_size_min          0.04
_exptl_special_details           
;
 ? 
;
_exptl_transmission_factor_max   ?
_exptl_transmission_factor_min   ?
_diffrn_reflns_av_R_equivalents  0.0185
_diffrn_reflns_av_unetI/netI     0.0341
_diffrn_reflns_limit_h_max       9
_diffrn_reflns_limit_h_min       -9
_diffrn_reflns_limit_k_max       8
_diffrn_reflns_limit_k_min       -12
_diffrn_reflns_limit_l_max       25
_diffrn_reflns_limit_l_min       -17
_diffrn_reflns_number            3673
_diffrn_reflns_theta_full        66.500
_diffrn_reflns_theta_max         66.977
_diffrn_reflns_theta_min         4.774
_diffrn_ambient_environment      N~2~
_diffrn_ambient_temperature      100.00(10)
_diffrn_detector                 'CCD plate'
_diffrn_detector_area_resol_mean 10.3587
_diffrn_detector_type            Atlas
_diffrn_measured_fraction_theta_full 0.984
_diffrn_measured_fraction_theta_max 0.983
_diffrn_measurement_details      
;
#__ type_ start__ end____ width___ exp.time_
  1 omega   45.00   87.00   1.0000   30.0000
omega____ theta____ kappa____ phi______ frames
    -      110.5703  -45.0000   60.0000 42

#__ type_ start__ end____ width___ exp.time_
  2 omega   85.00  120.00   1.0000   15.0000
omega____ theta____ kappa____ phi______ frames
    -       40.8203   77.0000    0.0000 35

#__ type_ start__ end____ width___ exp.time_
  3 omega   34.00  105.00   1.0000   30.0000
omega____ theta____ kappa____ phi______ frames
    -      110.5703  -94.0000   60.0000 71

#__ type_ start__ end____ width___ exp.time_
  4 omega   29.00  136.00   1.0000   30.0000
omega____ theta____ kappa____ phi______ frames
    -      110.5703  -15.0000  -90.0000 107

#__ type_ start__ end____ width___ exp.time_
  5 omega   15.00   58.00   1.0000   15.0000
omega____ theta____ kappa____ phi______ frames
    -       40.8203   77.0000    0.0000 43

#__ type_ start__ end____ width___ exp.time_
  6 omega   -2.00   38.00   1.0000   15.0000
omega____ theta____ kappa____ phi______ frames
    -      -40.8203   77.0000  -60.0000 40

#__ type_ start__ end____ width___ exp.time_
  7 omega  -70.00  -24.00   1.0000   15.0000
omega____ theta____ kappa____ phi______ frames
    -      -40.8203   77.0000  -60.0000 46
;
_diffrn_measurement_device       'kappa diffractometer'
_diffrn_measurement_device_type  'SuperNova, Dual, Cu at zero, Atlas'
_diffrn_measurement_method       '\w scans'
_diffrn_orient_matrix_UB_11      0.1465941000
_diffrn_orient_matrix_UB_12      -0.0194012000
_diffrn_orient_matrix_UB_13      0.0434113000
_diffrn_orient_matrix_UB_21      -0.1114085000
_diffrn_orient_matrix_UB_22      -0.0079143000
_diffrn_orient_matrix_UB_23      0.0581970000
_diffrn_orient_matrix_UB_31      -0.0132366000
_diffrn_orient_matrix_UB_32      -0.1477849000
_diffrn_orient_matrix_UB_33      -0.0088125000
_diffrn_radiation_monochromator  mirror
_diffrn_radiation_probe          x-ray
_diffrn_radiation_type           CuK\a
_diffrn_radiation_wavelength     1.54184
_diffrn_source                   'sealed X-ray tube'
_diffrn_source_current           0.80
_diffrn_source_power             0.040
_diffrn_source_target            Cu
_diffrn_source_type              'SuperNova (Cu) X-ray Source'
_diffrn_source_voltage           50
_reflns_Friedel_coverage         0.450
_reflns_Friedel_fraction_full    0.610
_reflns_Friedel_fraction_max     0.609
_reflns_number_gt                2490
_reflns_number_total             2661
_reflns_odcompleteness_completeness 98.82
_reflns_odcompleteness_iscentric 1
_reflns_odcompleteness_theta     68.13
_reflns_special_details          
;
 Reflections were merged by SHELXL according to the crystal
 class for the calculation of statistics and refinement.
 
 _reflns_Friedel_fraction is defined as the number of unique
 Friedel pairs measured divided by the number that would be
 possible theoretically, ignoring centric projections and
 systematic absences.
;
_reflns_threshold_expression     'I > 2\s(I)'
_computing_cell_refinement       
;
CrysAlisPro, Agilent Technologies,
Version 1.171.37.35 (release 13-08-2014 CrysAlis171 .NET)
(compiled Aug 13 2014,18:06:01)
;
_computing_data_collection       
;
CrysAlisPro, Agilent Technologies,
Version 1.171.37.35 (release 13-08-2014 CrysAlis171 .NET)
(compiled Aug 13 2014,18:06:01)
;
_computing_data_reduction        
;
CrysAlisPro, Agilent Technologies,
Version 1.171.37.35 (release 13-08-2014 CrysAlis171 .NET)
(compiled Aug 13 2014,18:06:01)
;
_computing_molecular_graphics    'Olex2 (Dolomanov et al., 2009)'
_computing_publication_material  'Olex2 (Dolomanov et al., 2009)'
_computing_structure_refinement  'ShelXL (Sheldrick, 2015)'
_computing_structure_solution    'ShelXS (Sheldrick, 2008)'
_refine_diff_density_max         0.134
_refine_diff_density_min         -0.137
_refine_diff_density_rms         0.034
_refine_ls_abs_structure_details 
;
 Flack x determined using 750 quotients [(I+)-(I-)]/[(I+)+(I-)]
 (Parsons, Flack and Wagner, Acta Cryst. B69 (2013) 249-259).
;
_refine_ls_abs_structure_Flack   -1.0(9)
_refine_ls_extinction_coef       .
_refine_ls_extinction_method     none
_refine_ls_goodness_of_fit_ref   1.003
_refine_ls_hydrogen_treatment    constr
_refine_ls_matrix_type           full
_refine_ls_number_parameters     253
_refine_ls_number_reflns         2661
_refine_ls_number_restraints     0
_refine_ls_R_factor_all          0.0326
_refine_ls_R_factor_gt           0.0285
_refine_ls_restrained_S_all      1.003
_refine_ls_shift/su_max          0.000
_refine_ls_shift/su_mean         0.000
_refine_ls_structure_factor_coef Fsqd
_refine_ls_weighting_details     
'w=1/[\s^2^(Fo^2^)+(0.0450P)^2^] where P=(Fo^2^+2Fc^2^)/3'
_refine_ls_weighting_scheme      calc
_refine_ls_wR_factor_gt          0.0690
_refine_ls_wR_factor_ref         0.0713
_refine_special_details          ?
_olex2_refinement_description    
;
1. Fixed Uiso
 At 1.2 times of:
  All C(H) groups, All C(H,H) groups
2.a Secondary CH2 refined with riding coordinates:
 C15(H15A,H15B), C16(H16A,H16B)
2.b Aromatic/amide H refined with riding coordinates:
 C4(H4), C5(H5), C6(H6), C7(H7), C10(H10), C11(H11), C12(H12), C23(H23),
 C24(H24), C25(H25), C26(H26), C32(H32), C33(H33), C34(H34), C35(H35), C36(H36)
;
_atom_sites_solution_hydrogens   geom
_atom_sites_solution_primary     direct
_atom_sites_solution_secondary   ?
loop_
_atom_site_label
_atom_site_type_symbol
_atom_site_fract_x
_atom_site_fract_y
_atom_site_fract_z
_atom_site_U_iso_or_equiv
_atom_site_adp_type
_atom_site_occupancy
_atom_site_site_symmetry_order
_atom_site_calc_flag
_atom_site_refinement_flags_posn
_atom_site_refinement_flags_adp
_atom_site_refinement_flags_occupancy
_atom_site_disorder_assembly
_atom_site_disorder_group
C1 C 0.3952(2) 0.48254(16) 0.43282(8) 0.0139(4) Uani 1 1 d . . . . .
C2 C 0.5454(2) 0.52165(17) 0.41377(9) 0.0139(4) Uani 1 1 d . . . . .
C3 C 0.6657(2) 0.55864(16) 0.45980(9) 0.0143(4) Uani 1 1 d . . . . .
C4 C 0.8267(2) 0.58295(18) 0.44195(9) 0.0170(4) Uani 1 1 d . . . . .
H4 H 0.8587 0.5688 0.3993 0.020 Uiso 1 1 calc R . . . .
C5 C 0.9370(2) 0.62652(18) 0.48528(9) 0.0189(4) Uani 1 1 d . . . . .
H5 H 1.0444 0.6421 0.4726 0.023 Uiso 1 1 calc R . . . .
C6 C 0.8908(2) 0.64780(18) 0.54798(10) 0.0198(4) Uani 1 1 d . . . . .
H6 H 0.9661 0.6803 0.5778 0.024 Uiso 1 1 calc R . . . .
C7 C 0.7367(2) 0.62182(17) 0.56673(9) 0.0181(4) Uani 1 1 d . . . . .
H7 H 0.7074 0.6358 0.6098 0.022 Uiso 1 1 calc R . . . .
C8 C 0.6207(2) 0.57496(17) 0.52391(9) 0.0148(4) Uani 1 1 d . . . . .
C9 C 0.4616(2) 0.53416(17) 0.54451(9) 0.0152(4) Uani 1 1 d . . . . .
C10 C 0.4138(2) 0.54908(18) 0.60815(9) 0.0192(4) Uani 1 1 d . . . . .
H10 H 0.4784 0.5986 0.6363 0.023 Uiso 1 1 calc R . . . .
C11 C 0.2755(2) 0.4934(2) 0.63022(9) 0.0214(4) Uani 1 1 d . . . . .
H11 H 0.2408 0.5077 0.6726 0.026 Uiso 1 1 calc R . . . .
C12 C 0.1866(2) 0.4151(2) 0.58915(9) 0.0197(4) Uani 1 1 d . . . . .
H12 H 0.0967 0.3695 0.6055 0.024 Uiso 1 1 calc R . . . .
C13 C 0.2240(2) 0.40120(17) 0.52577(9) 0.0166(4) Uani 1 1 d . . . . .
C14 C 0.3583(2) 0.47024(17) 0.50076(9) 0.0144(4) Uani 1 1 d . . . . .
C15 C 0.1231(2) 0.30191(19) 0.49061(10) 0.0201(4) Uani 1 1 d . . . . .
H15A H 0.0155 0.3397 0.4836 0.024 Uiso 1 1 calc R . . . .
H15B H 0.1095 0.2255 0.5185 0.024 Uiso 1 1 calc R . . . .
C16 C 0.1870(2) 0.25472(18) 0.42669(9) 0.0195(4) Uani 1 1 d . . . . .
H16A H 0.3015 0.2308 0.4307 0.023 Uiso 1 1 calc R . . . .
H16B H 0.1267 0.1772 0.4127 0.023 Uiso 1 1 calc R . . . .
C21 C 0.2636(2) 0.47223(17) 0.38474(8) 0.0148(4) Uani 1 1 d . . . . .
C22 C 0.1682(2) 0.36166(18) 0.37906(9) 0.0161(4) Uani 1 1 d . . . . .
C23 C 0.0477(2) 0.35705(19) 0.33317(9) 0.0203(4) Uani 1 1 d . . . . .
H23 H -0.0171 0.2817 0.3296 0.024 Uiso 1 1 calc R . . . .
C24 C 0.0212(2) 0.4609(2) 0.29272(10) 0.0227(4) Uani 1 1 d . . . . .
H24 H -0.0594 0.4561 0.2610 0.027 Uiso 1 1 calc R . . . .
C25 C 0.1135(2) 0.5718(2) 0.29907(9) 0.0208(4) Uani 1 1 d . . . . .
H25 H 0.0945 0.6442 0.2723 0.025 Uiso 1 1 calc R . . . .
C26 C 0.2334(2) 0.57706(19) 0.34450(9) 0.0165(4) Uani 1 1 d . . . . .
H26 H 0.2962 0.6535 0.3484 0.020 Uiso 1 1 calc R . . . .
C31 C 0.5863(2) 0.53137(17) 0.34484(9) 0.0145(4) Uani 1 1 d . . . . .
C32 C 0.5679(2) 0.42551(19) 0.30429(9) 0.0172(4) Uani 1 1 d . . . . .
H32 H 0.5343 0.3445 0.3211 0.021 Uiso 1 1 calc R . . . .
C33 C 0.5981(2) 0.4367(2) 0.23957(9) 0.0202(4) Uani 1 1 d . . . . .
H33 H 0.5843 0.3638 0.2126 0.024 Uiso 1 1 calc R . . . .
C34 C 0.6486(2) 0.5544(2) 0.21447(9) 0.0213(4) Uani 1 1 d . . . . .
H34 H 0.6673 0.5628 0.1702 0.026 Uiso 1 1 calc R . . . .
C35 C 0.6715(2) 0.65996(19) 0.25453(10) 0.0200(4) Uani 1 1 d . . . . .
H35 H 0.7078 0.7402 0.2377 0.024 Uiso 1 1 calc R . . . .
C36 C 0.6413(2) 0.64813(19) 0.31908(9) 0.0168(4) Uani 1 1 d . . . . .
H36 H 0.6583 0.7205 0.3462 0.020 Uiso 1 1 calc R . . . .

loop_
_atom_site_aniso_label
_atom_site_aniso_U_11
_atom_site_aniso_U_22
_atom_site_aniso_U_33
_atom_site_aniso_U_23
_atom_site_aniso_U_13
_atom_site_aniso_U_12
C1 0.0180(9) 0.0098(8) 0.0139(9) -0.0002(7) 0.0012(8) 0.0008(7)
C2 0.0181(9) 0.0106(8) 0.0130(9) -0.0004(7) -0.0010(8) 0.0012(7)
C3 0.0171(9) 0.0101(8) 0.0159(9) 0.0015(7) -0.0013(8) 0.0002(7)
C4 0.0186(9) 0.0152(8) 0.0171(9) -0.0007(8) 0.0011(8) 0.0000(8)
C5 0.0161(9) 0.0173(9) 0.0234(10) 0.0005(8) -0.0028(8) -0.0003(7)
C6 0.0202(10) 0.0172(9) 0.0218(10) -0.0017(8) -0.0073(8) -0.0006(8)
C7 0.0237(9) 0.0158(9) 0.0147(9) -0.0012(7) -0.0027(8) 0.0019(8)
C8 0.0193(9) 0.0098(8) 0.0152(9) 0.0006(7) -0.0015(8) 0.0022(7)
C9 0.0174(9) 0.0135(8) 0.0148(9) 0.0019(7) -0.0005(8) 0.0029(7)
C10 0.0228(10) 0.0217(10) 0.0131(9) -0.0024(8) -0.0023(8) 0.0029(8)
C11 0.0239(10) 0.0283(10) 0.0119(9) 0.0012(8) 0.0036(8) 0.0048(9)
C12 0.0181(9) 0.0229(9) 0.0180(10) 0.0050(8) 0.0043(8) 0.0002(8)
C13 0.0168(9) 0.0156(9) 0.0174(9) 0.0033(8) 0.0008(8) 0.0023(7)
C14 0.0175(9) 0.0120(8) 0.0136(9) 0.0007(7) -0.0004(8) 0.0032(7)
C15 0.0182(9) 0.0209(9) 0.0211(10) 0.0048(8) 0.0022(9) -0.0040(8)
C16 0.0188(9) 0.0168(9) 0.0227(10) -0.0021(8) 0.0011(8) -0.0043(8)
C21 0.0158(9) 0.0174(9) 0.0112(9) -0.0026(7) 0.0024(8) 0.0031(7)
C22 0.0146(8) 0.0205(9) 0.0132(9) -0.0039(8) 0.0026(8) 0.0008(8)
C23 0.0152(9) 0.0256(10) 0.0201(10) -0.0086(9) 0.0014(8) -0.0013(8)
C24 0.0156(9) 0.0365(11) 0.0159(10) -0.0052(9) -0.0019(8) 0.0051(8)
C25 0.0200(9) 0.0289(10) 0.0137(9) 0.0018(8) 0.0016(8) 0.0077(8)
C26 0.0169(8) 0.0191(9) 0.0135(9) -0.0019(7) 0.0012(8) 0.0016(8)
C31 0.0109(8) 0.0179(9) 0.0148(9) 0.0005(8) -0.0013(7) 0.0013(7)
C32 0.0154(9) 0.0186(9) 0.0175(9) -0.0004(8) 0.0005(8) -0.0009(8)
C33 0.0162(9) 0.0282(10) 0.0162(9) -0.0050(8) 0.0004(8) 0.0000(8)
C34 0.0165(9) 0.0336(11) 0.0139(9) 0.0031(9) -0.0003(8) 0.0039(8)
C35 0.0167(9) 0.0228(10) 0.0204(10) 0.0081(8) 0.0044(8) 0.0030(8)
C36 0.0158(9) 0.0173(9) 0.0174(10) 0.0014(8) 0.0000(8) 0.0005(7)

_geom_special_details            
;
 All esds (except the esd in the dihedral angle between two l.s. planes)
 are estimated using the full covariance matrix.  The cell esds are taken
 into account individually in the estimation of esds in distances, angles
 and torsion angles; correlations between esds in cell parameters are only
 used when they are defined by crystal symmetry.  An approximate (isotropic)
 treatment of cell esds is used for estimating esds involving l.s. planes.
;
loop_
_geom_bond_atom_site_label_1
_geom_bond_atom_site_label_2
_geom_bond_distance
_geom_bond_site_symmetry_2
_geom_bond_publ_flag
C1 C2 1.377(3) . ?
C1 C14 1.470(2) . ?
C1 C21 1.498(3) . ?
C2 C3 1.447(3) . ?
C2 C31 1.495(3) . ?
C3 C4 1.418(3) . ?
C3 C8 1.412(3) . ?
C4 C5 1.372(3) . ?
C5 C6 1.394(3) . ?
C6 C7 1.372(3) . ?
C7 C8 1.409(3) . ?
C8 C9 1.459(3) . ?
C9 C10 1.408(3) . ?
C9 C14 1.424(3) . ?
C10 C11 1.371(3) . ?
C11 C12 1.397(3) . ?
C12 C13 1.379(3) . ?
C13 C14 1.429(3) . ?
C13 C15 1.519(3) . ?
C15 C16 1.528(3) . ?
C16 C22 1.500(3) . ?
C21 C22 1.396(3) . ?
C21 C26 1.397(3) . ?
C22 C23 1.396(3) . ?
C23 C24 1.387(3) . ?
C24 C25 1.385(3) . ?
C25 C26 1.386(3) . ?
C31 C32 1.395(3) . ?
C31 C36 1.398(3) . ?
C32 C33 1.392(3) . ?
C33 C34 1.390(3) . ?
C34 C35 1.391(3) . ?
C35 C36 1.389(3) . ?

loop_
_geom_angle_atom_site_label_1
_geom_angle_atom_site_label_2
_geom_angle_atom_site_label_3
_geom_angle
_geom_angle_site_symmetry_1
_geom_angle_site_symmetry_3
_geom_angle_publ_flag
C2 C1 C14 120.00(17) . . ?
C2 C1 C21 119.44(16) . . ?
C14 C1 C21 119.92(16) . . ?
C1 C2 C3 120.90(17) . . ?
C1 C2 C31 120.69(17) . . ?
C3 C2 C31 118.38(16) . . ?
C4 C3 C2 121.74(17) . . ?
C8 C3 C2 119.23(17) . . ?
C8 C3 C4 119.00(18) . . ?
C5 C4 C3 121.15(18) . . ?
C4 C5 C6 119.79(19) . . ?
C7 C6 C5 120.09(19) . . ?
C6 C7 C8 121.79(18) . . ?
C3 C8 C9 119.49(17) . . ?
C7 C8 C3 118.09(18) . . ?
C7 C8 C9 122.26(17) . . ?
C10 C9 C8 120.67(18) . . ?
C10 C9 C14 119.72(18) . . ?
C14 C9 C8 119.45(17) . . ?
C11 C10 C9 121.07(19) . . ?
C10 C11 C12 118.65(18) . . ?
C13 C12 C11 122.65(18) . . ?
C12 C13 C14 118.91(18) . . ?
C12 C13 C15 114.62(17) . . ?
C14 C13 C15 126.23(17) . . ?
C9 C14 C1 117.63(16) . . ?
C9 C14 C13 117.82(17) . . ?
C13 C14 C1 124.53(17) . . ?
C13 C15 C16 116.81(17) . . ?
C22 C16 C15 108.61(15) . . ?
C22 C21 C1 122.30(16) . . ?
C22 C21 C26 118.48(17) . . ?
C26 C21 C1 119.22(16) . . ?
C21 C22 C16 118.91(17) . . ?
C23 C22 C16 120.95(17) . . ?
C23 C22 C21 119.89(18) . . ?
C24 C23 C22 120.97(18) . . ?
C25 C24 C23 119.30(18) . . ?
C24 C25 C26 120.06(19) . . ?
C25 C26 C21 121.28(18) . . ?
C32 C31 C2 121.16(16) . . ?
C32 C31 C36 118.18(17) . . ?
C36 C31 C2 120.65(16) . . ?
C33 C32 C31 121.04(18) . . ?
C34 C33 C32 120.01(19) . . ?
C33 C34 C35 119.62(18) . . ?
C36 C35 C34 120.07(19) . . ?
C35 C36 C31 121.03(18) . . ?

loop_
_geom_torsion_atom_site_label_1
_geom_torsion_atom_site_label_2
_geom_torsion_atom_site_label_3
_geom_torsion_atom_site_label_4
_geom_torsion
_geom_torsion_site_symmetry_1
_geom_torsion_site_symmetry_2
_geom_torsion_site_symmetry_3
_geom_torsion_site_symmetry_4
_geom_torsion_publ_flag
C1 C2 C3 C4 171.69(17) . . . . ?
C1 C2 C3 C8 -10.3(3) . . . . ?
C1 C2 C31 C32 -55.7(2) . . . . ?
C1 C2 C31 C36 123.11(19) . . . . ?
C1 C21 C22 C16 6.1(3) . . . . ?
C1 C21 C22 C23 -179.67(16) . . . . ?
C1 C21 C26 C25 179.65(17) . . . . ?
C2 C1 C14 C9 17.9(2) . . . . ?
C2 C1 C14 C13 -163.63(17) . . . . ?
C2 C1 C21 C22 129.80(19) . . . . ?
C2 C1 C21 C26 -51.0(2) . . . . ?
C2 C3 C4 C5 175.50(17) . . . . ?
C2 C3 C8 C7 -174.61(16) . . . . ?
C2 C3 C8 C9 10.0(2) . . . . ?
C2 C31 C32 C33 176.64(17) . . . . ?
C2 C31 C36 C35 -176.56(18) . . . . ?
C3 C2 C31 C32 126.46(18) . . . . ?
C3 C2 C31 C36 -54.8(2) . . . . ?
C3 C4 C5 C6 -0.2(3) . . . . ?
C3 C8 C9 C10 179.88(17) . . . . ?
C3 C8 C9 C14 4.4(2) . . . . ?
C4 C3 C8 C7 3.4(2) . . . . ?
C4 C3 C8 C9 -171.99(16) . . . . ?
C4 C5 C6 C7 1.8(3) . . . . ?
C5 C6 C7 C8 -0.8(3) . . . . ?
C6 C7 C8 C3 -1.9(3) . . . . ?
C6 C7 C8 C9 173.43(18) . . . . ?
C7 C8 C9 C10 4.6(3) . . . . ?
C7 C8 C9 C14 -170.84(17) . . . . ?
C8 C3 C4 C5 -2.5(3) . . . . ?
C8 C9 C10 C11 -169.78(17) . . . . ?
C8 C9 C14 C1 -18.0(2) . . . . ?
C8 C9 C14 C13 163.41(15) . . . . ?
C9 C10 C11 C12 3.5(3) . . . . ?
C10 C9 C14 C1 166.44(17) . . . . ?
C10 C9 C14 C13 -12.1(3) . . . . ?
C10 C11 C12 C13 -6.2(3) . . . . ?
C11 C12 C13 C14 -0.5(3) . . . . ?
C11 C12 C13 C15 174.32(18) . . . . ?
C12 C13 C14 C1 -168.93(18) . . . . ?
C12 C13 C14 C9 9.5(3) . . . . ?
C12 C13 C15 C16 -163.45(17) . . . . ?
C13 C15 C16 C22 -72.5(2) . . . . ?
C14 C1 C2 C3 -3.8(3) . . . . ?
C14 C1 C2 C31 178.41(16) . . . . ?
C14 C1 C21 C22 -59.4(2) . . . . ?
C14 C1 C21 C26 119.86(19) . . . . ?
C14 C9 C10 C11 5.7(3) . . . . ?
C14 C13 C15 C16 10.9(3) . . . . ?
C15 C13 C14 C1 16.9(3) . . . . ?
C15 C13 C14 C9 -164.61(18) . . . . ?
C15 C16 C22 C21 69.5(2) . . . . ?
C15 C16 C22 C23 -104.7(2) . . . . ?
C16 C22 C23 C24 174.28(18) . . . . ?
C21 C1 C2 C3 167.04(16) . . . . ?
C21 C1 C2 C31 -10.8(2) . . . . ?
C21 C1 C14 C9 -152.85(16) . . . . ?
C21 C1 C14 C13 25.6(3) . . . . ?
C21 C22 C23 C24 0.2(3) . . . . ?
C22 C21 C26 C25 -1.1(3) . . . . ?
C22 C23 C24 C25 -1.5(3) . . . . ?
C23 C24 C25 C26 1.5(3) . . . . ?
C24 C25 C26 C21 -0.2(3) . . . . ?
C26 C21 C22 C16 -173.12(16) . . . . ?
C26 C21 C22 C23 1.1(3) . . . . ?
C31 C2 C3 C4 -10.4(2) . . . . ?
C31 C2 C3 C8 167.55(16) . . . . ?
C31 C32 C33 C34 0.5(3) . . . . ?
C32 C31 C36 C35 2.3(3) . . . . ?
C32 C33 C34 C35 1.2(3) . . . . ?
C33 C34 C35 C36 -1.1(3) . . . . ?
C34 C35 C36 C31 -0.6(3) . . . . ?
C36 C31 C32 C33 -2.2(3) . . . . ?

_shelx_res_file                  
;
    cai44cult.res created by SHELXL-2014/7

TITL cai44CuLT in P212121 #19
REM reset to P212121 #19
CELL 1.54184 8.347504 10.313986 21.073236 90 90 90
ZERR 4 0.000161 0.000197 0.000408 0 0 0
LATT -1
SYMM 0.5-X,-Y,0.5+Z
SYMM 0.5+X,0.5-Y,-Z
SYMM -X,0.5+Y,0.5-Z
SFAC C H
UNIT 112 80

L.S. 4
PLAN  20
TEMP -173
BOND
CONF
fmap 2
acta 133
OMIT 0 134
OMIT 7 0 6
OMIT 0 6 8
OMIT 9 1 3
OMIT 4 0 16
OMIT 5 0 16
OMIT 7 2 2
OMIT 2 6 13
OMIT 0 2 0
OMIT 7 2 0
OMIT 7 2 3
OMIT 1 3 12
OMIT 4 0 15
OMIT -5 2 21
OMIT 7 2 4
OMIT 0 6 5
OMIT 4 7 6
OMIT -5 1 4
OMIT 7 5 14
OMIT 3 10 3
OMIT -1 5 6
OMIT 0 0 2
OMIT 0 0 4
OMIT 4 7 7
OMIT -2 3 5
OMIT 4 11 2
OMIT 5 9 10
OMIT -1 3 18
REM <olex2.extras>
REM <HklSrc "%.\\cai44CuLT.hkl">
REM </olex2.extras>

WGHT    0.045000
FVAR       5.22207
C1    1    0.395234    0.482541    0.432816    11.00000    0.01802    0.00976 =
         0.01394   -0.00019    0.00116    0.00076
C2    1    0.545439    0.521647    0.413773    11.00000    0.01805    0.01057 =
         0.01302   -0.00043   -0.00095    0.00123
C3    1    0.665672    0.558641    0.459804    11.00000    0.01707    0.01006 =
         0.01588    0.00151   -0.00129    0.00016
C4    1    0.826656    0.582945    0.441949    11.00000    0.01865    0.01520 =
         0.01714   -0.00071    0.00112    0.00004
AFIX  43
H4    2    0.858723    0.568824    0.399250    11.00000   -1.20000
AFIX   0
C5    1    0.936960    0.626515    0.485278    11.00000    0.01610    0.01726 =
         0.02337    0.00051   -0.00280   -0.00026
AFIX  43
H5    2    1.044438    0.642120    0.472574    11.00000   -1.20000
AFIX   0
C6    1    0.890799    0.647798    0.547984    11.00000    0.02022    0.01723 =
         0.02183   -0.00175   -0.00731   -0.00058
AFIX  43
H6    2    0.966138    0.680342    0.577783    11.00000   -1.20000
AFIX   0
C7    1    0.736726    0.621816    0.566731    11.00000    0.02366    0.01580 =
         0.01475   -0.00116   -0.00266    0.00190
AFIX  43
H7    2    0.707447    0.635789    0.609754    11.00000   -1.20000
AFIX   0
C8    1    0.620703    0.574963    0.523905    11.00000    0.01934    0.00978 =
         0.01521    0.00059   -0.00148    0.00219
C9    1    0.461614    0.534163    0.544514    11.00000    0.01744    0.01348 =
         0.01475    0.00190   -0.00045    0.00291
C10   1    0.413806    0.549078    0.608146    11.00000    0.02279    0.02172 =
         0.01308   -0.00240   -0.00233    0.00293
AFIX  43
H10   2    0.478433    0.598557    0.636262    11.00000   -1.20000
AFIX   0
C11   1    0.275464    0.493352    0.630216    11.00000    0.02393    0.02832 =
         0.01195    0.00122    0.00361    0.00483
AFIX  43
H11   2    0.240767    0.507696    0.672573    11.00000   -1.20000
AFIX   0
C12   1    0.186596    0.415065    0.589154    11.00000    0.01806    0.02294 =
         0.01803    0.00501    0.00433    0.00024
AFIX  43
H12   2    0.096736    0.369535    0.605546    11.00000   -1.20000
AFIX   0
C13   1    0.224041    0.401201    0.525773    11.00000    0.01683    0.01556 =
         0.01742    0.00329    0.00080    0.00228
C14   1    0.358336    0.470238    0.500755    11.00000    0.01749    0.01201 =
         0.01361    0.00073   -0.00044    0.00321
C15   1    0.123130    0.301909    0.490610    11.00000    0.01822    0.02089 =
         0.02108    0.00483    0.00221   -0.00405
AFIX  23
H15A  2    0.015542    0.339676    0.483603    11.00000   -1.20000
H15B  2    0.109465    0.225513    0.518532    11.00000   -1.20000
AFIX   0
C16   1    0.187049    0.254717    0.426692    11.00000    0.01876    0.01684 =
         0.02275   -0.00206    0.00111   -0.00427
AFIX  23
H16A  2    0.301454    0.230762    0.430674    11.00000   -1.20000
H16B  2    0.126661    0.177193    0.412722    11.00000   -1.20000
AFIX   0
C21   1    0.263633    0.472230    0.384744    11.00000    0.01584    0.01739 =
         0.01124   -0.00256    0.00241    0.00311
C22   1    0.168194    0.361656    0.379056    11.00000    0.01456    0.02046 =
         0.01322   -0.00393    0.00263    0.00079
C23   1    0.047709    0.357054    0.333175    11.00000    0.01521    0.02564 =
         0.02005   -0.00858    0.00141   -0.00126
AFIX  43
H23   2   -0.017071    0.281675    0.329612    11.00000   -1.20000
AFIX   0
C24   1    0.021189    0.460919    0.292715    11.00000    0.01561    0.03652 =
         0.01592   -0.00518   -0.00192    0.00507
AFIX  43
H24   2   -0.059414    0.456083    0.260978    11.00000   -1.20000
AFIX   0
C25   1    0.113453    0.571759    0.299071    11.00000    0.02000    0.02888 =
         0.01366    0.00183    0.00159    0.00771
AFIX  43
H25   2    0.094547    0.644222    0.272268    11.00000   -1.20000
AFIX   0
C26   1    0.233359    0.577065    0.344501    11.00000    0.01688    0.01913 =
         0.01352   -0.00186    0.00117    0.00162
AFIX  43
H26   2    0.296174    0.653468    0.348351    11.00000   -1.20000
AFIX   0
C31   1    0.586303    0.531374    0.344842    11.00000    0.01089    0.01792 =
         0.01477    0.00050   -0.00127    0.00135
C32   1    0.567933    0.425506    0.304291    11.00000    0.01543    0.01865 =
         0.01748   -0.00045    0.00047   -0.00085
AFIX  43
H32   2    0.534277    0.344513    0.321117    11.00000   -1.20000
AFIX   0
C33   1    0.598133    0.436674    0.239574    11.00000    0.01619    0.02821 =
         0.01618   -0.00496    0.00045   -0.00001
AFIX  43
H33   2    0.584279    0.363808    0.212550    11.00000   -1.20000
AFIX   0
C34   1    0.648576    0.554450    0.214465    11.00000    0.01646    0.03360 =
         0.01388    0.00308   -0.00029    0.00393
AFIX  43
H34   2    0.667307    0.562796    0.170187    11.00000   -1.20000
AFIX   0
C35   1    0.671456    0.659963    0.254529    11.00000    0.01665    0.02281 =
         0.02042    0.00807    0.00439    0.00302
AFIX  43
H35   2    0.707752    0.740227    0.237727    11.00000   -1.20000
AFIX   0
C36   1    0.641304    0.648127    0.319077    11.00000    0.01581    0.01733 =
         0.01741    0.00135   -0.00004    0.00047
AFIX  43
H36   2    0.658305    0.720474    0.346153    11.00000   -1.20000
AFIX   0
HKLF 4

REM  cai44CuLT in P212121 #19
REM R1 =  0.0285 for    2490 Fo > 4sig(Fo)  and  0.0326 for all    2661 data
REM    253 parameters refined using      0 restraints

END

WGHT      0.0387      0.0225

REM Highest difference peak  0.134,  deepest hole -0.137,  1-sigma level  0.034
Q1    1   0.4596  0.5408  0.4247  11.00000  0.05    0.13
Q2    1   0.3670  0.5026  0.4671  11.00000  0.05    0.12
Q3    1   0.5269  0.5598  0.5316  11.00000  0.05    0.11
Q4    1   1.1113  0.5742  0.5395  11.00000  0.05    0.11
Q5    1  -0.1426  0.4206  0.5231  11.00000  0.05    0.11
Q6    1   0.2615  0.4731  0.5101  11.00000  0.05    0.11
Q7    1  -0.1537  0.4159  0.4612  11.00000  0.05    0.11
Q8    1   0.6351  0.4677  0.3310  11.00000  0.05    0.11
Q9    1   0.5100  0.4599  0.1335  11.00000  0.05    0.10
Q10   1   0.6902  0.4974  0.6186  11.00000  0.05    0.10
Q11   1   0.6607  0.6314  0.5372  11.00000  0.05    0.10
Q12   1   0.4717  0.6072  0.2219  11.00000  0.05    0.10
Q13   1   0.5686  0.5242  0.3833  11.00000  0.05    0.10
Q14   1   0.6204  0.5995  0.4882  11.00000  0.05    0.10
Q15   1   0.2133  0.5417  0.3842  11.00000  0.05    0.10
Q16   1   0.1422  0.4793  0.7468  11.00000  0.05    0.10
Q17   1   0.4405  0.3320  0.5233  11.00000  0.05    0.10
Q18   1  -0.1064  0.5154  0.2049  11.00000  0.05    0.10
Q19   1  -0.1962  0.5132  0.2358  11.00000  0.05    0.10
Q20   1   0.4251  0.5581  0.5714  11.00000  0.05    0.10
;
_shelx_res_checksum              16586
_shelx_SHELXL_version_number     2014/7
_olex2_date_sample_data_collection 2016-08-25
_olex2_submission_special_instructions 'No special instructions were received'
_exptl_crystal_recrystallization_method 'Re-crystallisation from solvent'
####################################################################### 
# 
# This file contains crystal structure data downloaded from the 
# Cambridge Structural Database (CSD) hosted by the Cambridge 
# Crystallographic Data Centre (CCDC).
# 
# Full information about CCDC data access policies and citation 
# guidelines are available at http://www.ccdc.cam.ac.uk/access/V1 
# 
# Audit and citation data items may have been added by the CCDC. 
# Please retain this information to preserve the provenance of 
# this file and to allow appropriate attribution of the data. 
# 
#######################################################################

data_m-4Me-TPE
_database_code_depnum_ccdc_archive 'CCDC 1579022'
_audit_update_record             
;
2017-10-10 deposited with the CCDC.
2018-04-24 downloaded from the CCDC.
;
_audit_creation_date             2016-05-23
_audit_creation_method           
;
Olex2 1.2
(compiled 2016.02.19 svn.r3266 for OlexSys, GUI svn.r5155)
;
_chemical_name_common            ?
_chemical_name_systematic        
;
 ? 
;
_chemical_formula_moiety         'C30 H28'
_chemical_formula_sum            'C30 H28'
_chemical_formula_weight         388.52
_chemical_melting_point          ?
loop_
_atom_type_symbol
_atom_type_description
_atom_type_scat_dispersion_real
_atom_type_scat_dispersion_imag
_atom_type_scat_source
C C 0.0033 0.0016 'International Tables Vol C Tables 4.2.6.8 and 6.1.1.4'
H H 0.0000 0.0000 'International Tables Vol C Tables 4.2.6.8 and 6.1.1.4'

_shelx_space_group_comment       
;
The symmetry employed for this shelxl refinement is uniquely defined
by the following loop, which should always be used as a source of
symmetry information in preference to the above space-group names.
They are only intended as comments.
;
_space_group_crystal_system      monoclinic
_space_group_IT_number           14
_space_group_name_H-M_alt        'P 1 21/c 1'
_space_group_name_Hall           '-P 2ybc'
loop_
_space_group_symop_operation_xyz
'x, y, z'
'-x, y+1/2, -z+1/2'
'-x, -y, -z'
'x, -y-1/2, z-1/2'

_cell_length_a                   18.1203(5)
_cell_length_b                   6.99093(14)
_cell_length_c                   19.2375(5)
_cell_angle_alpha                90
_cell_angle_beta                 112.450(3)
_cell_angle_gamma                90
_cell_volume                     2252.27(11)
_cell_formula_units_Z            4
_cell_measurement_reflns_used    5404
_cell_measurement_temperature    99.9(2)
_cell_measurement_theta_max      28.8140
_cell_measurement_theta_min      3.9210
_shelx_estimated_absorpt_T_max   ?
_shelx_estimated_absorpt_T_min   ?
_exptl_absorpt_coefficient_mu    0.064
_exptl_absorpt_correction_T_max  1.00000
_exptl_absorpt_correction_T_min  0.90836
_exptl_absorpt_correction_type   multi-scan
_exptl_absorpt_process_details   
;
CrysAlisPro, Agilent Technologies,
Version 1.171.37.35 (release 13-08-2014 CrysAlis171 .NET)
(compiled Aug 13 2014,18:06:01)
Empirical absorption correction using spherical harmonics,
 implemented in SCALE3 ABSPACK scaling algorithm.
;
_exptl_absorpt_special_details   ?
_exptl_crystal_colour            colourless

_exptl_crystal_density_diffrn    1.146
_exptl_crystal_density_meas      ?
_exptl_crystal_density_method    'not measured'
_exptl_crystal_description       block
_exptl_crystal_F_000             832
_exptl_crystal_size_max          0.35
_exptl_crystal_size_mid          0.3
_exptl_crystal_size_min          0.28
_exptl_special_details           
;
 ? 
;
_exptl_transmission_factor_max   ?
_exptl_transmission_factor_min   ?
_diffrn_reflns_av_R_equivalents  0.0156
_diffrn_reflns_av_unetI/netI     0.0239
_diffrn_reflns_limit_h_max       22
_diffrn_reflns_limit_h_min       -22
_diffrn_reflns_limit_k_max       7
_diffrn_reflns_limit_k_min       -8
_diffrn_reflns_limit_l_max       23
_diffrn_reflns_limit_l_min       -23
_diffrn_reflns_number            8156
_diffrn_reflns_theta_full        25.000
_diffrn_reflns_theta_max         26.000
_diffrn_reflns_theta_min         3.197
_diffrn_ambient_environment      N~2~
_diffrn_ambient_temperature      99.9(2)
_diffrn_detector                 'CCD plate'
_diffrn_detector_area_resol_mean 10.3587
_diffrn_detector_type            Atlas
_diffrn_measured_fraction_theta_full 0.989
_diffrn_measured_fraction_theta_max 0.988
_diffrn_measurement_details      
;
#__ type_ start__ end____ width___ exp.time_
  1 omega  -78.00   -4.50   0.7000   12.5000
omega____ theta____ kappa____ phi______ frames
    -       14.3996    0.0000   60.0000 105

#__ type_ start__ end____ width___ exp.time_
  2 omega   29.00  105.30   0.7000   12.5000
omega____ theta____ kappa____ phi______ frames
    -       14.3996    0.0000   60.0000 109

#__ type_ start__ end____ width___ exp.time_
  3 omega   -2.00   29.50   0.7000   12.5000
omega____ theta____ kappa____ phi______ frames
    -       14.3996  -77.0000  -60.0000 45
;
_diffrn_measurement_device       'kappa diffractometer'
_diffrn_measurement_device_type  'SuperNova, Dual, Mo at zero, Atlas'
_diffrn_measurement_method       '\w scans'
_diffrn_orient_matrix_UB_11      0.0356423000
_diffrn_orient_matrix_UB_12      -0.0202325000
_diffrn_orient_matrix_UB_13      0.0313437000
_diffrn_orient_matrix_UB_21      -0.0176493000
_diffrn_orient_matrix_UB_22      -0.0842757000
_diffrn_orient_matrix_UB_23      0.0072333000
_diffrn_orient_matrix_UB_31      0.0145711000
_diffrn_orient_matrix_UB_32      -0.0526542000
_diffrn_orient_matrix_UB_33      -0.0236194000
_diffrn_radiation_monochromator  mirror
_diffrn_radiation_probe          x-ray
_diffrn_radiation_type           MoK\a
_diffrn_radiation_wavelength     0.71073
_diffrn_source                   'SuperNova (Mo) X-ray Source'
_diffrn_source_current           0.80
_diffrn_source_power             0.040
_diffrn_source_target            Mo
_diffrn_source_voltage           50
_reflns_Friedel_coverage         0.000
_reflns_Friedel_fraction_full    .
_reflns_Friedel_fraction_max     .
_reflns_number_gt                3881
_reflns_number_total             4370
_reflns_odcompleteness_completeness 98.76
_reflns_odcompleteness_iscentric 1
_reflns_odcompleteness_theta     26.32
_reflns_special_details          
;
 Reflections were merged by SHELXL according to the crystal
 class for the calculation of statistics and refinement.
 
 _reflns_Friedel_fraction is defined as the number of unique
 Friedel pairs measured divided by the number that would be
 possible theoretically, ignoring centric projections and
 systematic absences.
;
_reflns_threshold_expression     'I > 2\s(I)'
_computing_cell_refinement       
;
CrysAlisPro, Agilent Technologies,
Version 1.171.37.35 (release 13-08-2014 CrysAlis171 .NET)
(compiled Aug 13 2014,18:06:01)
;
_computing_data_collection       
;
CrysAlisPro, Agilent Technologies,
Version 1.171.37.35 (release 13-08-2014 CrysAlis171 .NET)
(compiled Aug 13 2014,18:06:01)
;
_computing_data_reduction        
;
CrysAlisPro, Agilent Technologies,
Version 1.171.37.35 (release 13-08-2014 CrysAlis171 .NET)
(compiled Aug 13 2014,18:06:01)
;
_computing_molecular_graphics    'Olex2 (Dolomanov et al., 2009)'
_computing_publication_material  'Olex2 (Dolomanov et al., 2009)'
_computing_structure_refinement  'ShelXL (Sheldrick, 2015)'
_computing_structure_solution    'ShelXS (Sheldrick, 2008)'
_refine_diff_density_max         0.218
_refine_diff_density_min         -0.189
_refine_diff_density_rms         0.038
_refine_ls_extinction_coef       .
_refine_ls_extinction_method     none
_refine_ls_goodness_of_fit_ref   1.001
_refine_ls_hydrogen_treatment    constr
_refine_ls_matrix_type           full
_refine_ls_number_parameters     275
_refine_ls_number_reflns         4370
_refine_ls_number_restraints     0
_refine_ls_R_factor_all          0.0440
_refine_ls_R_factor_gt           0.0390
_refine_ls_restrained_S_all      1.001
_refine_ls_shift/su_max          0.001
_refine_ls_shift/su_mean         0.000
_refine_ls_structure_factor_coef Fsqd
_refine_ls_weighting_details     
'w=1/[\s^2^(Fo^2^)+(0.0450P)^2^+0.9500P] where P=(Fo^2^+2Fc^2^)/3'
_refine_ls_weighting_scheme      calc
_refine_ls_wR_factor_gt          0.0954
_refine_ls_wR_factor_ref         0.0989
_refine_special_details          ?
_olex2_refinement_description    
;
1. Fixed Uiso
 At 1.2 times of:
  All C(H) groups
 At 1.5 times of:
  All C(H,H,H) groups
2.a Aromatic/amide H refined with riding coordinates:
 C12(H12), C14(H14), C16(H16), C22(H22), C24(H24), C26(H26), C32(H32),
 C33(H33), C34(H34), C35(H35), C36(H36), C42(H42), C43(H43), C44(H44), C45(H45),
  C46(H46)
2.b Idealised Me refined as rotating group:
 C17(H17A,H17B,H17C), C18(H18A,H18B,H18C), C27(H27A,H27B,H27C), C28(H28A,H28B,
 H28C)
;
_atom_sites_solution_hydrogens   geom
_atom_sites_solution_primary     direct
_atom_sites_solution_secondary   ?
loop_
_atom_site_label
_atom_site_type_symbol
_atom_site_fract_x
_atom_site_fract_y
_atom_site_fract_z
_atom_site_U_iso_or_equiv
_atom_site_adp_type
_atom_site_occupancy
_atom_site_site_symmetry_order
_atom_site_calc_flag
_atom_site_refinement_flags_posn
_atom_site_refinement_flags_adp
_atom_site_refinement_flags_occupancy
_atom_site_disorder_assembly
_atom_site_disorder_group
C1 C 0.26273(7) 0.24958(16) 0.18690(6) 0.0157(2) Uani 1 1 d . . . . .
C2 C 0.18745(7) 0.25412(16) 0.13400(6) 0.0156(2) Uani 1 1 d . . . . .
C11 C 0.28631(7) 0.34481(17) 0.26176(6) 0.0159(2) Uani 1 1 d . . . . .
C12 C 0.34015(7) 0.25395(17) 0.32597(6) 0.0171(2) Uani 1 1 d . . . . .
H12 H 0.3612 0.1326 0.3210 0.021 Uiso 1 1 calc R . . . .
C13 C 0.36356(7) 0.33693(18) 0.39695(7) 0.0195(3) Uani 1 1 d . . . . .
C14 C 0.33325(7) 0.51626(18) 0.40327(7) 0.0208(3) Uani 1 1 d . . . . .
H14 H 0.3488 0.5742 0.4514 0.025 Uiso 1 1 calc R . . . .
C15 C 0.28068(7) 0.61236(17) 0.34061(7) 0.0202(3) Uani 1 1 d . . . . .
C16 C 0.25781(7) 0.52580(17) 0.27013(7) 0.0180(2) Uani 1 1 d . . . . .
H16 H 0.2222 0.5910 0.2270 0.022 Uiso 1 1 calc R . . . .
C17 C 0.42019(8) 0.2344(2) 0.46574(7) 0.0275(3) Uani 1 1 d . . . . .
H17A H 0.4688 0.3107 0.4890 0.041 Uiso 1 1 calc GR . . . .
H17B H 0.4340 0.1094 0.4510 0.041 Uiso 1 1 calc GR . . . .
H17C H 0.3945 0.2167 0.5018 0.041 Uiso 1 1 calc GR . . . .
C18 C 0.24772(9) 0.80661(19) 0.34834(8) 0.0298(3) Uani 1 1 d . . . . .
H18A H 0.2267 0.8699 0.2992 0.045 Uiso 1 1 calc GR . . . .
H18B H 0.2904 0.8849 0.3838 0.045 Uiso 1 1 calc GR . . . .
H18C H 0.2048 0.7908 0.3670 0.045 Uiso 1 1 calc GR . . . .
C21 C 0.32810(7) 0.14819(16) 0.17208(6) 0.0156(2) Uani 1 1 d . . . . .
C22 C 0.40141(7) 0.23888(17) 0.18771(6) 0.0159(2) Uani 1 1 d . . . . .
H22 H 0.4108 0.3605 0.2116 0.019 Uiso 1 1 calc R . . . .
C23 C 0.46098(7) 0.15464(18) 0.16902(6) 0.0180(3) Uani 1 1 d . . . . .
C24 C 0.44709(7) -0.02730(18) 0.13646(6) 0.0195(3) Uani 1 1 d . . . . .
H24 H 0.4873 -0.0863 0.1234 0.023 Uiso 1 1 calc R . . . .
C25 C 0.37589(7) -0.12391(17) 0.12274(6) 0.0195(3) Uani 1 1 d . . . . .
C26 C 0.31689(7) -0.03524(16) 0.14113(6) 0.0174(2) Uani 1 1 d . . . . .
H26 H 0.2682 -0.1007 0.1325 0.021 Uiso 1 1 calc R . . . .
C27 C 0.53787(7) 0.25924(19) 0.18180(7) 0.0233(3) Uani 1 1 d . . . . .
H27A H 0.5833 0.1765 0.2095 0.035 Uiso 1 1 calc GR . . . .
H27B H 0.5403 0.3757 0.2110 0.035 Uiso 1 1 calc GR . . . .
H27C H 0.5400 0.2935 0.1332 0.035 Uiso 1 1 calc GR . . . .
C28 C 0.36113(9) -0.32116(19) 0.08800(8) 0.0296(3) Uani 1 1 d . . . . .
H28A H 0.3265 -0.3113 0.0346 0.044 Uiso 1 1 calc GR . . . .
H28B H 0.3352 -0.4010 0.1139 0.044 Uiso 1 1 calc GR . . . .
H28C H 0.4121 -0.3791 0.0929 0.044 Uiso 1 1 calc GR . . . .
C31 C 0.11693(7) 0.33657(16) 0.14592(6) 0.0156(2) Uani 1 1 d . . . . .
C32 C 0.09141(7) 0.26652(17) 0.20095(7) 0.0180(3) Uani 1 1 d . . . . .
H32 H 0.1211 0.1687 0.2342 0.022 Uiso 1 1 calc R . . . .
C33 C 0.02281(7) 0.33893(18) 0.20748(7) 0.0196(3) Uani 1 1 d . . . . .
H33 H 0.0057 0.2897 0.2449 0.024 Uiso 1 1 calc R . . . .
C34 C -0.02067(7) 0.48246(17) 0.15967(7) 0.0196(3) Uani 1 1 d . . . . .
H34 H -0.0676 0.5311 0.1641 0.024 Uiso 1 1 calc R . . . .
C35 C 0.00452(7) 0.55515(17) 0.10522(7) 0.0200(3) Uani 1 1 d . . . . .
H35 H -0.0246 0.6551 0.0729 0.024 Uiso 1 1 calc R . . . .
C36 C 0.07252(7) 0.48128(17) 0.09812(6) 0.0182(2) Uani 1 1 d . . . . .
H36 H 0.0890 0.5299 0.0602 0.022 Uiso 1 1 calc R . . . .
C41 C 0.16621(7) 0.17596(16) 0.05615(6) 0.0159(2) Uani 1 1 d . . . . .
C42 C 0.11000(7) 0.02933(17) 0.03033(7) 0.0188(3) Uani 1 1 d . . . . .
H42 H 0.0852 -0.0194 0.0622 0.023 Uiso 1 1 calc R . . . .
C43 C 0.08982(7) -0.04639(18) -0.04152(7) 0.0224(3) Uani 1 1 d . . . . .
H43 H 0.0525 -0.1484 -0.0580 0.027 Uiso 1 1 calc R . . . .
C44 C 0.12432(7) 0.02732(18) -0.08904(7) 0.0229(3) Uani 1 1 d . . . . .
H44 H 0.1105 -0.0238 -0.1381 0.027 Uiso 1 1 calc R . . . .
C45 C 0.17895(7) 0.17578(19) -0.06456(7) 0.0216(3) Uani 1 1 d . . . . .
H45 H 0.2020 0.2276 -0.0973 0.026 Uiso 1 1 calc R . . . .
C46 C 0.20019(7) 0.24923(17) 0.00768(7) 0.0189(3) Uani 1 1 d . . . . .
H46 H 0.2381 0.3500 0.0242 0.023 Uiso 1 1 calc R . . . .

loop_
_atom_site_aniso_label
_atom_site_aniso_U_11
_atom_site_aniso_U_22
_atom_site_aniso_U_33
_atom_site_aniso_U_23
_atom_site_aniso_U_13
_atom_site_aniso_U_12
C1 0.0161(6) 0.0137(5) 0.0170(6) 0.0011(4) 0.0060(5) -0.0007(4)
C2 0.0154(6) 0.0144(5) 0.0165(5) 0.0007(4) 0.0057(5) -0.0002(4)
C11 0.0113(5) 0.0184(6) 0.0183(6) -0.0016(5) 0.0061(4) -0.0034(4)
C12 0.0137(5) 0.0190(6) 0.0191(6) 0.0003(5) 0.0069(5) -0.0005(4)
C13 0.0166(6) 0.0251(6) 0.0180(6) 0.0004(5) 0.0080(5) -0.0041(5)
C14 0.0209(6) 0.0259(6) 0.0186(6) -0.0066(5) 0.0109(5) -0.0079(5)
C15 0.0194(6) 0.0180(6) 0.0272(6) -0.0049(5) 0.0133(5) -0.0060(5)
C16 0.0138(5) 0.0187(6) 0.0206(6) 0.0002(5) 0.0057(5) -0.0021(5)
C17 0.0298(7) 0.0341(7) 0.0160(6) 0.0013(5) 0.0060(5) -0.0008(6)
C18 0.0357(8) 0.0209(6) 0.0356(8) -0.0069(6) 0.0166(6) -0.0021(6)
C21 0.0155(6) 0.0174(6) 0.0112(5) 0.0021(4) 0.0020(4) 0.0025(5)
C22 0.0163(6) 0.0176(6) 0.0114(5) 0.0001(4) 0.0027(4) 0.0012(4)
C23 0.0160(6) 0.0248(6) 0.0116(5) 0.0027(5) 0.0034(4) 0.0033(5)
C24 0.0198(6) 0.0243(6) 0.0149(5) 0.0028(5) 0.0071(5) 0.0088(5)
C25 0.0250(6) 0.0163(6) 0.0146(5) 0.0027(5) 0.0045(5) 0.0053(5)
C26 0.0155(6) 0.0169(6) 0.0162(5) 0.0021(5) 0.0020(5) 0.0008(5)
C27 0.0171(6) 0.0331(7) 0.0207(6) -0.0020(5) 0.0084(5) 0.0004(5)
C28 0.0403(8) 0.0185(6) 0.0303(7) -0.0023(5) 0.0139(6) 0.0036(6)
C31 0.0129(5) 0.0167(5) 0.0142(5) -0.0031(4) 0.0019(4) -0.0013(4)
C32 0.0168(6) 0.0188(6) 0.0161(6) 0.0012(5) 0.0038(5) 0.0012(5)
C33 0.0189(6) 0.0229(6) 0.0182(6) -0.0022(5) 0.0082(5) -0.0027(5)
C34 0.0152(6) 0.0219(6) 0.0212(6) -0.0063(5) 0.0063(5) 0.0014(5)
C35 0.0195(6) 0.0192(6) 0.0185(6) -0.0001(5) 0.0041(5) 0.0045(5)
C36 0.0183(6) 0.0199(6) 0.0156(5) 0.0002(5) 0.0054(5) 0.0010(5)
C41 0.0117(5) 0.0174(6) 0.0165(6) 0.0001(5) 0.0031(4) 0.0049(4)
C42 0.0154(6) 0.0203(6) 0.0195(6) 0.0001(5) 0.0053(5) 0.0014(5)
C43 0.0179(6) 0.0214(6) 0.0234(6) -0.0050(5) 0.0030(5) 0.0015(5)
C44 0.0212(6) 0.0272(7) 0.0169(6) -0.0048(5) 0.0036(5) 0.0084(5)
C45 0.0182(6) 0.0283(7) 0.0197(6) 0.0035(5) 0.0088(5) 0.0084(5)
C46 0.0133(6) 0.0214(6) 0.0212(6) 0.0008(5) 0.0055(5) 0.0022(5)

_geom_special_details            
;
 All esds (except the esd in the dihedral angle between two l.s. planes)
 are estimated using the full covariance matrix.  The cell esds are taken
 into account individually in the estimation of esds in distances, angles
 and torsion angles; correlations between esds in cell parameters are only
 used when they are defined by crystal symmetry.  An approximate (isotropic)
 treatment of cell esds is used for estimating esds involving l.s. planes.
;
loop_
_geom_bond_atom_site_label_1
_geom_bond_atom_site_label_2
_geom_bond_distance
_geom_bond_site_symmetry_2
_geom_bond_publ_flag
C1 C2 1.3555(16) . ?
C1 C11 1.4932(16) . ?
C1 C21 1.4982(16) . ?
C2 C31 1.4971(15) . ?
C2 C41 1.4997(16) . ?
C11 C12 1.4003(16) . ?
C11 C16 1.3989(16) . ?
C12 C13 1.3923(17) . ?
C13 C14 1.3926(18) . ?
C13 C17 1.5101(17) . ?
C14 C15 1.3909(18) . ?
C15 C16 1.3954(17) . ?
C15 C18 1.5135(17) . ?
C21 C22 1.3971(16) . ?
C21 C26 1.3957(16) . ?
C22 C23 1.3921(16) . ?
C23 C24 1.3975(17) . ?
C23 C27 1.5082(17) . ?
C24 C25 1.3893(18) . ?
C25 C26 1.3934(17) . ?
C25 C28 1.5110(17) . ?
C31 C32 1.3958(16) . ?
C31 C36 1.3970(16) . ?
C32 C33 1.3915(17) . ?
C33 C34 1.3858(17) . ?
C34 C35 1.3888(17) . ?
C35 C36 1.3901(17) . ?
C41 C42 1.3959(17) . ?
C41 C46 1.3964(17) . ?
C42 C43 1.3922(17) . ?
C43 C44 1.3887(18) . ?
C44 C45 1.3867(19) . ?
C45 C46 1.3909(17) . ?

loop_
_geom_angle_atom_site_label_1
_geom_angle_atom_site_label_2
_geom_angle_atom_site_label_3
_geom_angle
_geom_angle_site_symmetry_1
_geom_angle_site_symmetry_3
_geom_angle_publ_flag
C2 C1 C11 123.29(10) . . ?
C2 C1 C21 120.68(10) . . ?
C11 C1 C21 116.02(10) . . ?
C1 C2 C31 124.54(10) . . ?
C1 C2 C41 122.83(10) . . ?
C31 C2 C41 112.63(9) . . ?
C12 C11 C1 119.66(10) . . ?
C16 C11 C1 122.14(10) . . ?
C16 C11 C12 118.18(11) . . ?
C13 C12 C11 121.66(11) . . ?
C12 C13 C14 118.56(11) . . ?
C12 C13 C17 120.82(11) . . ?
C14 C13 C17 120.62(11) . . ?
C15 C14 C13 121.44(11) . . ?
C14 C15 C16 118.92(11) . . ?
C14 C15 C18 120.90(11) . . ?
C16 C15 C18 120.18(12) . . ?
C15 C16 C11 121.22(11) . . ?
C22 C21 C1 120.01(10) . . ?
C26 C21 C1 121.27(10) . . ?
C26 C21 C22 118.70(11) . . ?
C23 C22 C21 121.32(11) . . ?
C22 C23 C24 118.43(11) . . ?
C22 C23 C27 120.80(11) . . ?
C24 C23 C27 120.75(11) . . ?
C25 C24 C23 121.52(11) . . ?
C24 C25 C26 118.84(11) . . ?
C24 C25 C28 121.49(11) . . ?
C26 C25 C28 119.66(12) . . ?
C25 C26 C21 121.09(11) . . ?
C32 C31 C2 122.04(10) . . ?
C32 C31 C36 118.62(11) . . ?
C36 C31 C2 119.25(10) . . ?
C33 C32 C31 120.46(11) . . ?
C34 C33 C32 120.30(11) . . ?
C33 C34 C35 119.89(11) . . ?
C34 C35 C36 119.81(11) . . ?
C35 C36 C31 120.91(11) . . ?
C42 C41 C2 119.81(10) . . ?
C42 C41 C46 118.66(11) . . ?
C46 C41 C2 121.52(11) . . ?
C43 C42 C41 120.79(11) . . ?
C44 C43 C42 119.92(12) . . ?
C45 C44 C43 119.78(11) . . ?
C44 C45 C46 120.33(11) . . ?
C45 C46 C41 120.49(11) . . ?

loop_
_geom_torsion_atom_site_label_1
_geom_torsion_atom_site_label_2
_geom_torsion_atom_site_label_3
_geom_torsion_atom_site_label_4
_geom_torsion
_geom_torsion_site_symmetry_1
_geom_torsion_site_symmetry_2
_geom_torsion_site_symmetry_3
_geom_torsion_site_symmetry_4
_geom_torsion_publ_flag
C1 C2 C31 C32 -60.05(16) . . . . ?
C1 C2 C31 C36 123.41(13) . . . . ?
C1 C2 C41 C42 120.39(13) . . . . ?
C1 C2 C41 C46 -60.98(16) . . . . ?
C1 C11 C12 C13 -179.72(10) . . . . ?
C1 C11 C16 C15 -179.92(11) . . . . ?
C1 C21 C22 C23 -174.83(10) . . . . ?
C1 C21 C26 C25 175.63(10) . . . . ?
C2 C1 C11 C12 140.90(12) . . . . ?
C2 C1 C11 C16 -40.69(17) . . . . ?
C2 C1 C21 C22 131.90(12) . . . . ?
C2 C1 C21 C26 -46.67(16) . . . . ?
C2 C31 C32 C33 -176.13(11) . . . . ?
C2 C31 C36 C35 176.99(11) . . . . ?
C2 C41 C42 C43 -179.51(11) . . . . ?
C2 C41 C46 C45 -179.32(11) . . . . ?
C11 C1 C2 C31 -6.46(18) . . . . ?
C11 C1 C2 C41 173.38(10) . . . . ?
C11 C1 C21 C22 -47.31(14) . . . . ?
C11 C1 C21 C26 134.12(11) . . . . ?
C11 C12 C13 C14 -1.07(17) . . . . ?
C11 C12 C13 C17 178.54(11) . . . . ?
C12 C11 C16 C15 -1.49(16) . . . . ?
C12 C13 C14 C15 -0.02(17) . . . . ?
C13 C14 C15 C16 0.31(17) . . . . ?
C13 C14 C15 C18 179.57(11) . . . . ?
C14 C15 C16 C11 0.46(17) . . . . ?
C16 C11 C12 C13 1.81(17) . . . . ?
C17 C13 C14 C15 -179.63(11) . . . . ?
C18 C15 C16 C11 -178.80(11) . . . . ?
C21 C1 C2 C31 174.40(10) . . . . ?
C21 C1 C2 C41 -5.77(17) . . . . ?
C21 C1 C11 C12 -39.92(15) . . . . ?
C21 C1 C11 C16 138.49(11) . . . . ?
C21 C22 C23 C24 -2.29(16) . . . . ?
C21 C22 C23 C27 176.18(11) . . . . ?
C22 C21 C26 C25 -2.95(16) . . . . ?
C22 C23 C24 C25 -0.07(17) . . . . ?
C23 C24 C25 C26 0.86(17) . . . . ?
C23 C24 C25 C28 -179.59(11) . . . . ?
C24 C25 C26 C21 0.68(17) . . . . ?
C26 C21 C22 C23 3.78(16) . . . . ?
C27 C23 C24 C25 -178.54(11) . . . . ?
C28 C25 C26 C21 -178.88(11) . . . . ?
C31 C2 C41 C42 -59.75(14) . . . . ?
C31 C2 C41 C46 118.87(12) . . . . ?
C31 C32 C33 C34 -0.43(18) . . . . ?
C32 C31 C36 C35 0.33(17) . . . . ?
C32 C33 C34 C35 -0.34(18) . . . . ?
C33 C34 C35 C36 1.09(18) . . . . ?
C34 C35 C36 C31 -1.09(18) . . . . ?
C36 C31 C32 C33 0.43(17) . . . . ?
C41 C2 C31 C32 120.10(12) . . . . ?
C41 C2 C31 C36 -56.44(14) . . . . ?
C41 C42 C43 C44 -1.60(18) . . . . ?
C42 C41 C46 C45 -0.69(17) . . . . ?
C42 C43 C44 C45 0.20(18) . . . . ?
C43 C44 C45 C46 0.94(18) . . . . ?
C44 C45 C46 C41 -0.69(18) . . . . ?
C46 C41 C42 C43 1.83(17) . . . . ?

_shelx_res_file                  
;
    cai30molt.res created by SHELXL-2014/7

TITL cai30MoLT in P21/c #14
REM reset to P21/c #14
CELL 0.71073 18.120264 6.990933 19.237535 90 112.4501 90
ZERR 4 0.000504 0.000144 0.00051 0 0.0032 0
LATT 1
SYMM -X,0.5+Y,0.5-Z
SFAC C H
UNIT 120 112

L.S. 4
PLAN  20
TEMP -173
CONF
BOND
fmap 2
acta 50
OMIT 0 52
OMIT -9 0 12
OMIT 3 3 0
OMIT 0 3 3
OMIT -3 3 9
OMIT 0 4 16
OMIT -4 0 8
OMIT 9 0 6
OMIT 3 3 15
OMIT 0 4 4
OMIT 0 0 12
OMIT 4 4 0
OMIT -12 3 3
OMIT -7 0 10
OMIT -8 4 4
OMIT -9 1 8
OMIT -3 3 6
OMIT 0 7 7
OMIT 7 7 0
OMIT -12 0 6
OMIT 8 0 4
OMIT 8 0 0
REM <olex2.extras>
REM <HklSrc "%.\\cai30MoLT.hkl">
REM </olex2.extras>

WGHT    0.045000    0.950000
FVAR       5.75218
C1    1    0.262730    0.249582    0.186903    11.00000    0.01614    0.01375 =
         0.01705    0.00112    0.00604   -0.00069
C2    1    0.187446    0.254116    0.133997    11.00000    0.01544    0.01440 =
         0.01653    0.00067    0.00569   -0.00021
C11   1    0.286306    0.344807    0.261762    11.00000    0.01132    0.01843 =
         0.01834   -0.00163    0.00608   -0.00339
C12   1    0.340146    0.253946    0.325974    11.00000    0.01375    0.01900 =
         0.01913    0.00028    0.00695   -0.00053
AFIX  43
H12   2    0.361225    0.132624    0.320983    11.00000   -1.20000
AFIX   0
C13   1    0.363563    0.336932    0.396951    11.00000    0.01659    0.02514 =
         0.01802    0.00042    0.00805   -0.00411
C14   1    0.333246    0.516257    0.403270    11.00000    0.02091    0.02587 =
         0.01856   -0.00655    0.01086   -0.00793
AFIX  43
H14   2    0.348808    0.574222    0.451428    11.00000   -1.20000
AFIX   0
C15   1    0.280676    0.612362    0.340614    11.00000    0.01935    0.01804 =
         0.02720   -0.00494    0.01325   -0.00603
C16   1    0.257811    0.525802    0.270132    11.00000    0.01375    0.01870 =
         0.02064    0.00021    0.00568   -0.00213
AFIX  43
H16   2    0.222234    0.590992    0.227033    11.00000   -1.20000
AFIX   0
C17   1    0.420186    0.234435    0.465738    11.00000    0.02979    0.03413 =
         0.01602    0.00131    0.00600   -0.00082
AFIX 137
H17A  2    0.468826    0.310747    0.488989    11.00000   -1.50000
H17B  2    0.433974    0.109388    0.451050    11.00000   -1.50000
H17C  2    0.394506    0.216653    0.501817    11.00000   -1.50000
AFIX   0
C18   1    0.247719    0.806610    0.348343    11.00000    0.03575    0.02086 =
         0.03560   -0.00687    0.01662   -0.00208
AFIX 137
H18A  2    0.226653    0.869925    0.299180    11.00000   -1.50000
H18B  2    0.290399    0.884860    0.383845    11.00000   -1.50000
H18C  2    0.204765    0.790821    0.367009    11.00000   -1.50000
AFIX   0
C21   1    0.328097    0.148193    0.172078    11.00000    0.01551    0.01738 =
         0.01119    0.00209    0.00200    0.00246
C22   1    0.401406    0.238878    0.187708    11.00000    0.01631    0.01765 =
         0.01138    0.00010    0.00273    0.00118
AFIX  43
H22   2    0.410785    0.360470    0.211564    11.00000   -1.20000
AFIX   0
C23   1    0.460984    0.154638    0.169025    11.00000    0.01598    0.02476 =
         0.01156    0.00275    0.00338    0.00331
C24   1    0.447092   -0.027296    0.136459    11.00000    0.01983    0.02432 =
         0.01486    0.00283    0.00705    0.00878
AFIX  43
H24   2    0.487261   -0.086270    0.123402    11.00000   -1.20000
AFIX   0
C25   1    0.375893   -0.123907    0.122738    11.00000    0.02495    0.01635 =
         0.01460    0.00271    0.00450    0.00529
C26   1    0.316891   -0.035245    0.141134    11.00000    0.01554    0.01690 =
         0.01616    0.00208    0.00202    0.00077
AFIX  43
H26   2    0.268235   -0.100736    0.132471    11.00000   -1.20000
AFIX   0
C27   1    0.537872    0.259237    0.181798    11.00000    0.01706    0.03307 =
         0.02074   -0.00198    0.00837    0.00044
AFIX 137
H27A  2    0.583251    0.176474    0.209520    11.00000   -1.50000
H27B  2    0.540344    0.375665    0.210978    11.00000   -1.50000
H27C  2    0.539980    0.293538    0.133197    11.00000   -1.50000
AFIX   0
C28   1    0.361131   -0.321162    0.087999    11.00000    0.04031    0.01849 =
         0.03034   -0.00229    0.01388    0.00365
AFIX 137
H28A  2    0.326519   -0.311272    0.034631    11.00000   -1.50000
H28B  2    0.335162   -0.401021    0.113897    11.00000   -1.50000
H28C  2    0.412138   -0.379122    0.092939    11.00000   -1.50000
AFIX   0
C31   1    0.116932    0.336567    0.145925    11.00000    0.01295    0.01665 =
         0.01421   -0.00314    0.00189   -0.00126
C32   1    0.091408    0.266518    0.200954    11.00000    0.01682    0.01876 =
         0.01610    0.00116    0.00376    0.00117
AFIX  43
H32   2    0.121076    0.168728    0.234181    11.00000   -1.20000
AFIX   0
C33   1    0.022811    0.338925    0.207483    11.00000    0.01885    0.02289 =
         0.01818   -0.00224    0.00824   -0.00271
AFIX  43
H33   2    0.005710    0.289733    0.244891    11.00000   -1.20000
AFIX   0
C34   1   -0.020671    0.482462    0.159666    11.00000    0.01525    0.02185 =
         0.02120   -0.00632    0.00633    0.00144
AFIX  43
H34   2   -0.067630    0.531056    0.164122    11.00000   -1.20000
AFIX   0
C35   1    0.004518    0.555152    0.105220    11.00000    0.01948    0.01921 =
         0.01850   -0.00014    0.00407    0.00446
AFIX  43
H35   2   -0.024642    0.655078    0.072923    11.00000   -1.20000
AFIX   0
C36   1    0.072520    0.481279    0.098115    11.00000    0.01830    0.01985 =
         0.01561    0.00018    0.00537    0.00099
AFIX  43
H36   2    0.089020    0.529869    0.060226    11.00000   -1.20000
AFIX   0
C41   1    0.166206    0.175956    0.056153    11.00000    0.01173    0.01740 =
         0.01655    0.00007    0.00309    0.00492
C42   1    0.109996    0.029334    0.030325    11.00000    0.01537    0.02030 =
         0.01946    0.00014    0.00532    0.00137
AFIX  43
H42   2    0.085214   -0.019364    0.062154    11.00000   -1.20000
AFIX   0
C43   1    0.089816   -0.046393   -0.041518    11.00000    0.01790    0.02139 =
         0.02336   -0.00498    0.00296    0.00149
AFIX  43
H43   2    0.052489   -0.148370   -0.058016    11.00000   -1.20000
AFIX   0
C44   1    0.124317    0.027319   -0.089037    11.00000    0.02124    0.02718 =
         0.01686   -0.00477    0.00361    0.00842
AFIX  43
H44   2    0.110539   -0.023798   -0.138149    11.00000   -1.20000
AFIX   0
C45   1    0.178947    0.175784   -0.064561    11.00000    0.01825    0.02833 =
         0.01966    0.00354    0.00884    0.00843
AFIX  43
H45   2    0.201973    0.227586   -0.097296    11.00000   -1.20000
AFIX   0
C46   1    0.200195    0.249231    0.007678    11.00000    0.01327    0.02139 =
         0.02120    0.00075    0.00549    0.00219
AFIX  43
H46   2    0.238113    0.349998    0.024165    11.00000   -1.20000
AFIX   0
HKLF 4

REM  cai30MoLT in P21/c #14
REM R1 =  0.0390 for    3881 Fo > 4sig(Fo)  and  0.0440 for all    4370 data
REM    275 parameters refined using      0 restraints

END

WGHT      0.0459      0.8064

REM Highest difference peak  0.218,  deepest hole -0.189,  1-sigma level  0.038
Q1    1   0.2696  0.2835  0.2259  11.00000  0.05    0.22
Q2    1   0.1849  0.8169  0.3199  11.00000  0.05    0.21
Q3    1   0.1799  0.2165  0.0941  11.00000  0.05    0.19
Q4    1   0.3890 -0.3428  0.0492  11.00000  0.05    0.19
Q5    1   0.3304  0.3261  0.2886  11.00000  0.05    0.19
Q6    1   0.2966  0.1975  0.1779  11.00000  0.05    0.19
Q7    1   0.3565  0.2113  0.1648  11.00000  0.05    0.18
Q8    1   0.2297  0.3053  0.1506  11.00000  0.05    0.17
Q9    1   0.3320  0.0547  0.1769  11.00000  0.05    0.17
Q10   1   0.1725  0.2427  0.0285  11.00000  0.05    0.17
Q11   1   0.2230  0.1980  0.1677  11.00000  0.05    0.17
Q12   1   0.2915  0.2760  0.2931  11.00000  0.05    0.17
Q13   1   0.4252  0.2159  0.1621  11.00000  0.05    0.17
Q14   1   0.1257  0.1424  0.0402  11.00000  0.05    0.17
Q15   1   0.1543  0.2829  0.1404  11.00000  0.05    0.17
Q16   1   0.3573 -0.1029  0.1523  11.00000  0.05    0.16
Q17   1   0.1169  0.3325  0.1845  11.00000  0.05    0.16
Q18   1   0.3157  0.0824  0.1403  11.00000  0.05    0.16
Q19   1   0.1966  0.1760  0.0409  11.00000  0.05    0.16
Q20   1   0.0288  0.4789  0.0909  11.00000  0.05    0.15
;
_shelx_res_checksum              75235
_shelx_SHELXL_version_number     2014/7
_olex2_date_sample_data_collection 2016-04-22
_olex2_submission_special_instructions 'No special instructions were received'
####################################################################### 
# 
# This file contains crystal structure data downloaded from the 
# Cambridge Structural Database (CSD) hosted by the Cambridge 
# Crystallographic Data Centre (CCDC).
# 
# Full information about CCDC data access policies and citation 
# guidelines are available at http://www.ccdc.cam.ac.uk/access/V1 
# 
# Audit and citation data items may have been added by the CCDC. 
# Please retain this information to preserve the provenance of 
# this file and to allow appropriate attribution of the data. 
# 
#######################################################################

data_sl-TPE
_database_code_depnum_ccdc_archive 'CCDC 1579025'
_audit_update_record             
;
2017-10-10 deposited with the CCDC.
2018-04-24 downloaded from the CCDC.
;
_audit_creation_date             2016-01-14
_audit_creation_method           
;
Olex2 1.2
(compiled 2015.09.30 svn.r3233 for OlexSys, GUI svn.r5103)
;
_chemical_name_common            ?
_chemical_name_systematic        
;
 ? 
;
_chemical_formula_moiety         'C30 H24'
_chemical_formula_sum            'C30 H24'
_chemical_formula_weight         384.49
_chemical_melting_point          ?
loop_
_atom_type_symbol
_atom_type_description
_atom_type_scat_dispersion_real
_atom_type_scat_dispersion_imag
_atom_type_scat_source
C C 0.0181 0.0091 'International Tables Vol C Tables 4.2.6.8 and 6.1.1.4'
H H 0.0000 0.0000 'International Tables Vol C Tables 4.2.6.8 and 6.1.1.4'

_shelx_space_group_comment       
;
The symmetry employed for this shelxl refinement is uniquely defined
by the following loop, which should always be used as a source of
symmetry information in preference to the above space-group names.
They are only intended as comments.
;
_space_group_crystal_system      monoclinic
_space_group_IT_number           14
_space_group_name_H-M_alt        'P 1 21/c 1'
_space_group_name_Hall           '-P 2ybc'
loop_
_space_group_symop_operation_xyz
'x, y, z'
'-x, y+1/2, -z+1/2'
'-x, -y, -z'
'x, -y-1/2, z-1/2'

_cell_length_a                   11.90924(15)
_cell_length_b                   17.5617(2)
_cell_length_c                   9.90343(13)
_cell_angle_alpha                90
_cell_angle_beta                 101.3933(13)
_cell_angle_gamma                90
_cell_volume                     2030.45(5)
_cell_formula_units_Z            4
_cell_measurement_reflns_used    7804
_cell_measurement_temperature    100.01(10)
_cell_measurement_theta_max      75.0890
_cell_measurement_theta_min      5.0240
_shelx_estimated_absorpt_T_max   ?
_shelx_estimated_absorpt_T_min   ?
_exptl_absorpt_coefficient_mu    0.534
_exptl_absorpt_correction_T_max  1.00000
_exptl_absorpt_correction_T_min  0.63442
_exptl_absorpt_correction_type   multi-scan
_exptl_absorpt_process_details   
;
CrysAlisPro, Agilent Technologies,
Version 1.171.37.35 (release 13-08-2014 CrysAlis171 .NET)
(compiled Aug 13 2014,18:06:01)
Empirical absorption correction using spherical harmonics,
 implemented in SCALE3 ABSPACK scaling algorithm.
;
_exptl_absorpt_special_details   ?
_exptl_crystal_colour            colourless
_exptl_crystal_colour_primary    colourless
_exptl_crystal_density_diffrn    1.258
_exptl_crystal_density_meas      ?
_exptl_crystal_density_method    'not measured'
_exptl_crystal_description       block
_exptl_crystal_F_000             816
_exptl_crystal_size_max          0.18
_exptl_crystal_size_mid          0.15
_exptl_crystal_size_min          0.13
_exptl_special_details           
;
 ? 
;
_exptl_transmission_factor_max   ?
_exptl_transmission_factor_min   ?
_diffrn_reflns_av_R_equivalents  0.0127
_diffrn_reflns_av_unetI/netI     0.0128
_diffrn_reflns_limit_h_max       14
_diffrn_reflns_limit_h_min       -14
_diffrn_reflns_limit_k_max       20
_diffrn_reflns_limit_k_min       -18
_diffrn_reflns_limit_l_max       11
_diffrn_reflns_limit_l_min       -11
_diffrn_reflns_number            10824
_diffrn_reflns_theta_full        66.500
_diffrn_reflns_theta_max         66.998
_diffrn_reflns_theta_min         4.548
_diffrn_ambient_environment      N~2~
_diffrn_ambient_temperature      100.01(10)
_diffrn_detector                 'CCD plate'
_diffrn_detector_area_resol_mean 10.3587
_diffrn_detector_type            Atlas
_diffrn_measured_fraction_theta_full 0.990
_diffrn_measured_fraction_theta_max 0.990
_diffrn_measurement_details      
;
#__ type_ start__ end____ width___ exp.time_
  1 omega   32.00  115.00   1.0000    8.0000
omega____ theta____ kappa____ phi______ frames
    -      110.5703 -111.0000    0.0000 83

#__ type_ start__ end____ width___ exp.time_
  2 omega  -48.00   26.00   1.0000    3.0000
omega____ theta____ kappa____ phi______ frames
    -      -40.8203   37.0000   30.0000 74

#__ type_ start__ end____ width___ exp.time_
  3 omega  -45.00   31.00   1.0000    3.0000
omega____ theta____ kappa____ phi______ frames
    -      -40.8203   37.0000 -120.0000 76

#__ type_ start__ end____ width___ exp.time_
  4 omega  -96.00   -8.00   1.0000    3.0000
omega____ theta____ kappa____ phi______ frames
    -      -40.8203  125.0000 -150.0000 88

#__ type_ start__ end____ width___ exp.time_
  5 omega -115.00  -13.00   1.0000    3.0000
omega____ theta____ kappa____ phi______ frames
    -      -40.8203  -57.0000   90.0000 102

#__ type_ start__ end____ width___ exp.time_
  6 omega   36.00   98.00   1.0000    8.0000
omega____ theta____ kappa____ phi______ frames
    -      110.5703  -45.0000  -60.0000 62

#__ type_ start__ end____ width___ exp.time_
  7 omega   39.00  108.00   1.0000    8.0000
omega____ theta____ kappa____ phi______ frames
    -      110.5703  -94.0000 -150.0000 69

#__ type_ start__ end____ width___ exp.time_
  8 omega   36.00   98.00   1.0000    8.0000
omega____ theta____ kappa____ phi______ frames
    -      110.5703  -45.0000 -150.0000 62

#__ type_ start__ end____ width___ exp.time_
  9 omega   92.00  178.00   1.0000    8.0000
omega____ theta____ kappa____ phi______ frames
    -      110.5703   61.0000    0.0000 86

#__ type_ start__ end____ width___ exp.time_
 10 omega  117.00  151.00   1.0000    8.0000
omega____ theta____ kappa____ phi______ frames
    -      110.5703  178.0000  -90.0000 34

#__ type_ start__ end____ width___ exp.time_
 11 omega   60.00   99.00   1.0000    8.0000
omega____ theta____ kappa____ phi______ frames
    -      110.5703  178.0000  -90.0000 39

#__ type_ start__ end____ width___ exp.time_
 12 omega   54.00  178.00   1.0000    8.0000
omega____ theta____ kappa____ phi______ frames
    -      110.5703   15.0000  120.0000 124

#__ type_ start__ end____ width___ exp.time_
 13 omega   37.00  141.00   1.0000    8.0000
omega____ theta____ kappa____ phi______ frames
    -      110.5703  -61.0000   30.0000 104
;
_diffrn_measurement_device       'kappa diffractometer'
_diffrn_measurement_device_type  'SuperNova, Dual, Cu at zero, Atlas'
_diffrn_measurement_method       '\w scans'
_diffrn_orient_matrix_UB_11      -0.0689484000
_diffrn_orient_matrix_UB_12      -0.0636155000
_diffrn_orient_matrix_UB_13      0.0533963000
_diffrn_orient_matrix_UB_21      0.0439195000
_diffrn_orient_matrix_UB_22      0.0272168000
_diffrn_orient_matrix_UB_23      0.1489871000
_diffrn_orient_matrix_UB_31      -0.1034130000
_diffrn_orient_matrix_UB_32      0.0540044000
_diffrn_orient_matrix_UB_33      -0.0121105000
_diffrn_radiation_monochromator  mirror
_diffrn_radiation_probe          x-ray
_diffrn_radiation_type           CuK\a
_diffrn_radiation_wavelength     1.54184
_diffrn_source                   'sealed X-ray tube'
_diffrn_source_current           0.80
_diffrn_source_power             0.040
_diffrn_source_target            Cu
_diffrn_source_type              'SuperNova (Cu) X-ray Source'
_diffrn_source_voltage           50
_reflns_Friedel_coverage         0.000
_reflns_Friedel_fraction_full    .
_reflns_Friedel_fraction_max     .
_reflns_number_gt                3375
_reflns_number_total             3578
_reflns_odcompleteness_completeness 99.84
_reflns_odcompleteness_iscentric 1
_reflns_odcompleteness_theta     68.13
_reflns_special_details          
;
 Reflections were merged by SHELXL according to the crystal
 class for the calculation of statistics and refinement.
 
 _reflns_Friedel_fraction is defined as the number of unique
 Friedel pairs measured divided by the number that would be
 possible theoretically, ignoring centric projections and
 systematic absences.
;
_reflns_threshold_expression     'I > 2\s(I)'
_computing_cell_refinement       
;
CrysAlisPro, Agilent Technologies,
Version 1.171.37.35 (release 13-08-2014 CrysAlis171 .NET)
(compiled Aug 13 2014,18:06:01)
;
_computing_data_collection       
;
CrysAlisPro, Agilent Technologies,
Version 1.171.37.35 (release 13-08-2014 CrysAlis171 .NET)
(compiled Aug 13 2014,18:06:01)
;
_computing_data_reduction        
;
CrysAlisPro, Agilent Technologies,
Version 1.171.37.35 (release 13-08-2014 CrysAlis171 .NET)
(compiled Aug 13 2014,18:06:01)
;
_computing_molecular_graphics    'Olex2 (Dolomanov et al., 2009)'
_computing_publication_material  'Olex2 (Dolomanov et al., 2009)'
_computing_structure_refinement  'ShelXL (Sheldrick, 2015)'
_computing_structure_solution    
;
Superflip (Palatinus & Chapuis, 2007;Palatinus & van der Lee, 2008;
Palatinus et al., 2012)
;
_refine_diff_density_max         0.256
_refine_diff_density_min         -0.192
_refine_diff_density_rms         0.036
_refine_ls_extinction_coef       .
_refine_ls_extinction_method     none
_refine_ls_goodness_of_fit_ref   1.004
_refine_ls_hydrogen_treatment    constr
_refine_ls_matrix_type           full
_refine_ls_number_parameters     271
_refine_ls_number_reflns         3578
_refine_ls_number_restraints     0
_refine_ls_R_factor_all          0.0369
_refine_ls_R_factor_gt           0.0352
_refine_ls_restrained_S_all      1.004
_refine_ls_shift/su_max          0.000
_refine_ls_shift/su_mean         0.000
_refine_ls_structure_factor_coef Fsqd
_refine_ls_weighting_details     
'w=1/[\s^2^(Fo^2^)+(0.0460P)^2^+0.7940P] where P=(Fo^2^+2Fc^2^)/3'
_refine_ls_weighting_scheme      calc
_refine_ls_wR_factor_gt          0.0869
_refine_ls_wR_factor_ref         0.0883
_refine_special_details          ?
_olex2_refinement_description    
;
1. Fixed Uiso
 At 1.2 times of:
  All C(H) groups, All C(H,H) groups
2.a Secondary CH2 refined with riding coordinates:
 C3(H3A,H3B), C4(H4A,H4B), C5(H5A,H5B), C6(H6A,H6B)
2.b Aromatic/amide H refined with riding coordinates:
 C12(H12), C14(H14), C15(H15), C16(H16), C22(H22), C24(H24), C25(H25),
 C26(H26), C32(H32), C34(H34), C35(H35), C36(H36), C42(H42), C44(H44), C45(H45),
  C46(H46)
;
_atom_sites_solution_hydrogens   geom
_atom_sites_solution_primary     ?
_atom_sites_solution_secondary   ?
loop_
_atom_site_label
_atom_site_type_symbol
_atom_site_fract_x
_atom_site_fract_y
_atom_site_fract_z
_atom_site_U_iso_or_equiv
_atom_site_adp_type
_atom_site_occupancy
_atom_site_site_symmetry_order
_atom_site_calc_flag
_atom_site_refinement_flags_posn
_atom_site_refinement_flags_adp
_atom_site_refinement_flags_occupancy
_atom_site_disorder_assembly
_atom_site_disorder_group
C1 C 0.23436(9) 0.20310(6) 0.29124(11) 0.0176(2) Uani 1 1 d . . . . .
C2 C 0.31174(9) 0.14425(6) 0.31173(11) 0.0165(2) Uani 1 1 d . . . . .
C3 C -0.07642(10) 0.01845(7) 0.27916(13) 0.0258(3) Uani 1 1 d . . . . .
H3A H -0.1592 0.0091 0.2459 0.031 Uiso 1 1 calc R . . . .
H3B H -0.0589 0.0108 0.3802 0.031 Uiso 1 1 calc R . . . .
C4 C -0.00493(10) -0.03933(7) 0.20879(12) 0.0245(3) Uani 1 1 d . . . . .
H4A H -0.0292 -0.0921 0.2236 0.029 Uiso 1 1 calc R . . . .
H4B H -0.0187 -0.0297 0.1084 0.029 Uiso 1 1 calc R . . . .
C5 C 0.54320(10) 0.37630(6) 0.23411(12) 0.0213(2) Uani 1 1 d . . . . .
H5A H 0.5686 0.4301 0.2377 0.026 Uiso 1 1 calc R . . . .
H5B H 0.5427 0.3566 0.1404 0.026 Uiso 1 1 calc R . . . .
C6 C 0.62802(9) 0.32814(6) 0.34283(12) 0.0207(2) Uani 1 1 d . . . . .
H6A H 0.7072 0.3348 0.3278 0.025 Uiso 1 1 calc R . . . .
H6B H 0.6253 0.3462 0.4368 0.025 Uiso 1 1 calc R . . . .
C11 C 0.10734(9) 0.19057(6) 0.25798(12) 0.0197(2) Uani 1 1 d . . . . .
C12 C 0.05271(9) 0.13278(7) 0.31833(12) 0.0203(2) Uani 1 1 d . . . . .
H12 H 0.0843 0.1163 0.4092 0.024 Uiso 1 1 calc R . . . .
C13 C -0.04795(9) 0.09914(7) 0.24601(12) 0.0233(3) Uani 1 1 d . . . . .
C14 C -0.10453(10) 0.13414(7) 0.12464(13) 0.0267(3) Uani 1 1 d . . . . .
H14 H -0.1733 0.1125 0.0743 0.032 Uiso 1 1 calc R . . . .
C15 C -0.06155(10) 0.20000(7) 0.07686(13) 0.0277(3) Uani 1 1 d . . . . .
H15 H -0.1051 0.2266 0.0006 0.033 Uiso 1 1 calc R . . . .
C16 C 0.04572(10) 0.22711(7) 0.14090(13) 0.0232(3) Uani 1 1 d . . . . .
H16 H 0.0772 0.2706 0.1050 0.028 Uiso 1 1 calc R . . . .
C21 C 0.27518(9) 0.06316(6) 0.32130(11) 0.0169(2) Uani 1 1 d . . . . .
C22 C 0.18001(9) 0.03250(6) 0.23108(11) 0.0180(2) Uani 1 1 d . . . . .
H22 H 0.1555 0.0544 0.1425 0.022 Uiso 1 1 calc R . . . .
C23 C 0.12091(9) -0.02983(6) 0.27004(12) 0.0205(2) Uani 1 1 d . . . . .
C24 C 0.17117(10) -0.07088(6) 0.38699(12) 0.0222(2) Uani 1 1 d . . . . .
H24 H 0.1341 -0.1150 0.4126 0.027 Uiso 1 1 calc R . . . .
C25 C 0.27506(10) -0.04768(7) 0.46624(12) 0.0218(2) Uani 1 1 d . . . . .
H25 H 0.3125 -0.0785 0.5405 0.026 Uiso 1 1 calc R . . . .
C26 C 0.32427(9) 0.02061(6) 0.43690(12) 0.0188(2) Uani 1 1 d . . . . .
H26 H 0.3919 0.0384 0.4960 0.023 Uiso 1 1 calc R . . . .
C31 C 0.27250(9) 0.28439(6) 0.29320(11) 0.0183(2) Uani 1 1 d . . . . .
C32 C 0.35559(9) 0.30857(6) 0.22027(11) 0.0185(2) Uani 1 1 d . . . . .
H32 H 0.3651 0.2819 0.1399 0.022 Uiso 1 1 calc R . . . .
C33 C 0.42439(10) 0.37155(6) 0.26486(11) 0.0196(2) Uani 1 1 d . . . . .
C34 C 0.39372(10) 0.41857(6) 0.36564(12) 0.0204(2) Uani 1 1 d . . . . .
H34 H 0.4379 0.4627 0.3951 0.024 Uiso 1 1 calc R . . . .
C35 C 0.29965(10) 0.40158(6) 0.42304(12) 0.0210(2) Uani 1 1 d . . . . .
H35 H 0.2749 0.4365 0.4843 0.025 Uiso 1 1 calc R . . . .
C36 C 0.24155(9) 0.33321(6) 0.39084(12) 0.0197(2) Uani 1 1 d . . . . .
H36 H 0.1807 0.3197 0.4354 0.024 Uiso 1 1 calc R . . . .
C41 C 0.43768(9) 0.15578(6) 0.31821(11) 0.0165(2) Uani 1 1 d . . . . .
C42 C 0.49846(9) 0.21994(6) 0.37652(11) 0.0171(2) Uani 1 1 d . . . . .
H42 H 0.4735 0.2467 0.4486 0.020 Uiso 1 1 calc R . . . .
C43 C 0.59569(9) 0.24505(6) 0.32970(11) 0.0183(2) Uani 1 1 d . . . . .
C44 C 0.64561(9) 0.19672(6) 0.24626(11) 0.0191(2) Uani 1 1 d . . . . .
H44 H 0.7128 0.2121 0.2156 0.023 Uiso 1 1 calc R . . . .
C45 C 0.59702(9) 0.12626(6) 0.20821(11) 0.0188(2) Uani 1 1 d . . . . .
H45 H 0.6358 0.0910 0.1608 0.023 Uiso 1 1 calc R . . . .
C46 C 0.49166(9) 0.10704(6) 0.23938(11) 0.0175(2) Uani 1 1 d . . . . .
H46 H 0.4561 0.0603 0.2067 0.021 Uiso 1 1 calc R . . . .

loop_
_atom_site_aniso_label
_atom_site_aniso_U_11
_atom_site_aniso_U_22
_atom_site_aniso_U_33
_atom_site_aniso_U_23
_atom_site_aniso_U_13
_atom_site_aniso_U_12
C1 0.0162(5) 0.0202(5) 0.0168(5) 0.0002(4) 0.0042(4) -0.0002(4)
C2 0.0151(5) 0.0188(5) 0.0157(5) 0.0003(4) 0.0033(4) -0.0014(4)
C3 0.0163(5) 0.0346(7) 0.0276(6) -0.0027(5) 0.0068(5) -0.0060(5)
C4 0.0200(6) 0.0275(6) 0.0265(6) -0.0034(5) 0.0053(5) -0.0071(5)
C5 0.0257(6) 0.0166(5) 0.0236(6) -0.0002(4) 0.0095(5) -0.0034(4)
C6 0.0186(5) 0.0215(6) 0.0230(6) -0.0023(4) 0.0064(4) -0.0045(4)
C11 0.0157(5) 0.0211(6) 0.0228(6) -0.0037(4) 0.0050(4) 0.0020(4)
C12 0.0158(5) 0.0256(6) 0.0208(6) -0.0030(4) 0.0065(4) 0.0017(4)
C13 0.0147(5) 0.0306(6) 0.0265(6) -0.0041(5) 0.0089(4) 0.0001(5)
C14 0.0127(5) 0.0356(7) 0.0309(6) -0.0051(5) 0.0022(5) 0.0014(5)
C15 0.0184(6) 0.0338(7) 0.0293(6) 0.0014(5) 0.0005(5) 0.0073(5)
C16 0.0183(5) 0.0234(6) 0.0284(6) 0.0011(5) 0.0059(5) 0.0044(4)
C21 0.0136(5) 0.0186(5) 0.0200(5) -0.0006(4) 0.0072(4) 0.0005(4)
C22 0.0169(5) 0.0208(5) 0.0175(5) -0.0017(4) 0.0062(4) 0.0001(4)
C23 0.0193(5) 0.0214(6) 0.0223(6) -0.0055(4) 0.0077(4) -0.0033(4)
C24 0.0232(6) 0.0185(5) 0.0276(6) -0.0002(4) 0.0113(5) -0.0038(4)
C25 0.0235(6) 0.0204(6) 0.0225(6) 0.0033(4) 0.0066(5) 0.0018(4)
C26 0.0160(5) 0.0195(5) 0.0211(5) -0.0016(4) 0.0039(4) 0.0007(4)
C31 0.0151(5) 0.0186(5) 0.0201(5) 0.0026(4) 0.0010(4) 0.0031(4)
C32 0.0207(5) 0.0176(5) 0.0167(5) 0.0021(4) 0.0025(4) 0.0031(4)
C33 0.0229(6) 0.0163(5) 0.0199(5) 0.0046(4) 0.0050(4) 0.0013(4)
C34 0.0228(6) 0.0148(5) 0.0226(6) 0.0013(4) 0.0025(4) 0.0010(4)
C35 0.0220(5) 0.0188(5) 0.0223(6) -0.0012(4) 0.0044(4) 0.0058(4)
C36 0.0165(5) 0.0208(6) 0.0221(6) 0.0033(4) 0.0043(4) 0.0042(4)
C41 0.0144(5) 0.0175(5) 0.0172(5) 0.0047(4) 0.0023(4) 0.0006(4)
C42 0.0163(5) 0.0186(5) 0.0161(5) 0.0017(4) 0.0027(4) 0.0013(4)
C43 0.0151(5) 0.0201(6) 0.0187(5) 0.0020(4) 0.0011(4) -0.0012(4)
C44 0.0146(5) 0.0215(6) 0.0216(5) 0.0041(4) 0.0050(4) -0.0001(4)
C45 0.0175(5) 0.0189(5) 0.0208(5) 0.0016(4) 0.0054(4) 0.0035(4)
C46 0.0167(5) 0.0153(5) 0.0197(5) 0.0020(4) 0.0014(4) 0.0005(4)

_geom_special_details            
;
 All esds (except the esd in the dihedral angle between two l.s. planes)
 are estimated using the full covariance matrix.  The cell esds are taken
 into account individually in the estimation of esds in distances, angles
 and torsion angles; correlations between esds in cell parameters are only
 used when they are defined by crystal symmetry.  An approximate (isotropic)
 treatment of cell esds is used for estimating esds involving l.s. planes.
;
loop_
_geom_bond_atom_site_label_1
_geom_bond_atom_site_label_2
_geom_bond_distance
_geom_bond_site_symmetry_2
_geom_bond_publ_flag
C1 C2 1.3728(15) . ?
C1 C11 1.4994(15) . ?
C1 C31 1.4970(15) . ?
C2 C21 1.4976(15) . ?
C2 C41 1.5022(14) . ?
C3 C4 1.5731(17) . ?
C3 C13 1.5081(17) . ?
C4 C23 1.5109(15) . ?
C5 C6 1.5702(16) . ?
C5 C33 1.5073(15) . ?
C6 C43 1.5083(15) . ?
C11 C12 1.4014(16) . ?
C11 C16 1.3995(16) . ?
C12 C13 1.4000(16) . ?
C13 C14 1.3988(18) . ?
C14 C15 1.3854(19) . ?
C15 C16 1.3932(17) . ?
C21 C22 1.4044(15) . ?
C21 C26 1.3952(16) . ?
C22 C23 1.3964(16) . ?
C23 C24 1.3948(17) . ?
C24 C25 1.3889(17) . ?
C25 C26 1.3905(16) . ?
C31 C32 1.4012(16) . ?
C31 C36 1.3953(16) . ?
C32 C33 1.3954(16) . ?
C33 C34 1.3983(16) . ?
C34 C35 1.3853(16) . ?
C35 C36 1.3910(16) . ?
C41 C42 1.4007(15) . ?
C41 C46 1.3977(15) . ?
C42 C43 1.4008(15) . ?
C43 C44 1.3966(16) . ?
C44 C45 1.3863(16) . ?
C45 C46 1.3917(15) . ?

loop_
_geom_angle_atom_site_label_1
_geom_angle_atom_site_label_2
_geom_angle_atom_site_label_3
_geom_angle
_geom_angle_site_symmetry_1
_geom_angle_site_symmetry_3
_geom_angle_publ_flag
C2 C1 C11 122.72(10) . . ?
C2 C1 C31 121.52(9) . . ?
C31 C1 C11 115.67(9) . . ?
C1 C2 C21 122.02(9) . . ?
C1 C2 C41 122.70(10) . . ?
C21 C2 C41 115.20(9) . . ?
C13 C3 C4 110.19(9) . . ?
C23 C4 C3 109.36(9) . . ?
C33 C5 C6 109.52(9) . . ?
C43 C6 C5 110.08(9) . . ?
C12 C11 C1 123.08(10) . . ?
C16 C11 C1 117.11(10) . . ?
C16 C11 C12 118.28(10) . . ?
C13 C12 C11 120.68(11) . . ?
C12 C13 C3 119.45(11) . . ?
C14 C13 C3 120.61(11) . . ?
C14 C13 C12 118.20(11) . . ?
C15 C14 C13 120.84(11) . . ?
C14 C15 C16 119.82(11) . . ?
C15 C16 C11 120.27(11) . . ?
C22 C21 C2 122.17(10) . . ?
C26 C21 C2 118.77(10) . . ?
C26 C21 C22 118.12(10) . . ?
C23 C22 C21 120.81(10) . . ?
C22 C23 C4 119.33(10) . . ?
C24 C23 C4 120.34(10) . . ?
C24 C23 C22 118.53(10) . . ?
C25 C24 C23 120.38(10) . . ?
C24 C25 C26 120.01(10) . . ?
C25 C26 C21 120.52(10) . . ?
C32 C31 C1 121.71(10) . . ?
C36 C31 C1 118.29(10) . . ?
C36 C31 C32 118.76(10) . . ?
C33 C32 C31 120.49(10) . . ?
C32 C33 C5 119.73(10) . . ?
C32 C33 C34 118.30(10) . . ?
C34 C33 C5 119.97(10) . . ?
C35 C34 C33 120.81(10) . . ?
C34 C35 C36 119.85(10) . . ?
C35 C36 C31 120.12(10) . . ?
C42 C41 C2 123.80(10) . . ?
C46 C41 C2 117.33(9) . . ?
C46 C41 C42 117.75(10) . . ?
C41 C42 C43 120.69(10) . . ?
C42 C43 C6 119.32(10) . . ?
C44 C43 C6 120.51(10) . . ?
C44 C43 C42 118.74(10) . . ?
C45 C44 C43 119.97(10) . . ?
C44 C45 C46 120.16(10) . . ?
C45 C46 C41 120.64(10) . . ?

loop_
_geom_torsion_atom_site_label_1
_geom_torsion_atom_site_label_2
_geom_torsion_atom_site_label_3
_geom_torsion_atom_site_label_4
_geom_torsion
_geom_torsion_site_symmetry_1
_geom_torsion_site_symmetry_2
_geom_torsion_site_symmetry_3
_geom_torsion_site_symmetry_4
_geom_torsion_publ_flag
C1 C2 C21 C22 43.40(15) . . . . ?
C1 C2 C21 C26 -125.31(11) . . . . ?
C1 C2 C41 C42 35.67(16) . . . . ?
C1 C2 C41 C46 -131.95(11) . . . . ?
C1 C11 C12 C13 -149.46(11) . . . . ?
C1 C11 C16 C15 158.45(11) . . . . ?
C1 C31 C32 C33 -152.64(10) . . . . ?
C1 C31 C36 C35 161.95(10) . . . . ?
C2 C1 C11 C12 38.90(16) . . . . ?
C2 C1 C11 C16 -126.76(12) . . . . ?
C2 C1 C31 C32 47.25(15) . . . . ?
C2 C1 C31 C36 -119.88(12) . . . . ?
C2 C21 C22 C23 -155.01(10) . . . . ?
C2 C21 C26 C25 164.81(10) . . . . ?
C2 C41 C42 C43 -151.49(10) . . . . ?
C2 C41 C46 C45 161.68(10) . . . . ?
C3 C4 C23 C22 -75.98(13) . . . . ?
C3 C4 C23 C24 88.53(13) . . . . ?
C3 C13 C14 C15 -164.42(11) . . . . ?
C4 C3 C13 C12 -79.10(13) . . . . ?
C4 C3 C13 C14 85.60(13) . . . . ?
C4 C23 C24 C25 -161.49(11) . . . . ?
C5 C6 C43 C42 -73.44(12) . . . . ?
C5 C6 C43 C44 92.74(12) . . . . ?
C5 C33 C34 C35 -161.73(10) . . . . ?
C6 C5 C33 C32 -81.73(12) . . . . ?
C6 C5 C33 C34 81.92(12) . . . . ?
C6 C43 C44 C45 -164.49(10) . . . . ?
C11 C1 C2 C21 -8.46(16) . . . . ?
C11 C1 C2 C41 168.02(10) . . . . ?
C11 C1 C31 C32 -129.53(11) . . . . ?
C11 C1 C31 C36 63.35(13) . . . . ?
C11 C12 C13 C3 152.72(11) . . . . ?
C11 C12 C13 C14 -12.35(16) . . . . ?
C12 C11 C16 C15 -7.91(17) . . . . ?
C12 C13 C14 C15 0.47(17) . . . . ?
C13 C3 C4 C23 64.69(13) . . . . ?
C13 C14 C15 C16 7.45(18) . . . . ?
C14 C15 C16 C11 -3.63(18) . . . . ?
C16 C11 C12 C13 16.04(16) . . . . ?
C21 C2 C41 C42 -147.63(10) . . . . ?
C21 C2 C41 C46 44.75(13) . . . . ?
C21 C22 C23 C4 151.60(10) . . . . ?
C21 C22 C23 C24 -13.19(16) . . . . ?
C22 C21 C26 C25 -4.36(16) . . . . ?
C22 C23 C24 C25 3.13(16) . . . . ?
C23 C24 C25 C26 6.06(17) . . . . ?
C24 C25 C26 C21 -5.41(17) . . . . ?
C26 C21 C22 C23 13.78(15) . . . . ?
C31 C1 C2 C21 174.99(10) . . . . ?
C31 C1 C2 C41 -8.53(16) . . . . ?
C31 C1 C11 C12 -144.37(11) . . . . ?
C31 C1 C11 C16 49.98(14) . . . . ?
C31 C32 C33 C5 151.23(10) . . . . ?
C31 C32 C33 C34 -12.68(16) . . . . ?
C32 C31 C36 C35 -5.56(16) . . . . ?
C32 C33 C34 C35 2.15(16) . . . . ?
C33 C5 C6 C43 64.24(12) . . . . ?
C33 C34 C35 C36 6.52(17) . . . . ?
C34 C35 C36 C31 -4.76(16) . . . . ?
C36 C31 C32 C33 14.43(16) . . . . ?
C41 C2 C21 C22 -133.33(10) . . . . ?
C41 C2 C21 C26 57.96(13) . . . . ?
C41 C42 C43 C6 152.70(10) . . . . ?
C41 C42 C43 C44 -13.72(15) . . . . ?
C42 C41 C46 C45 -6.71(15) . . . . ?
C42 C43 C44 C45 1.76(16) . . . . ?
C43 C44 C45 C46 7.43(16) . . . . ?
C44 C45 C46 C41 -4.91(16) . . . . ?
C46 C41 C42 C43 16.08(15) . . . . ?

_shelx_res_file                  
;
    cai19cult.res created by SHELXL-2014/7

TITL CF solution in P21/c
CELL 1.54184 11.909239 17.561658 9.90343 90 101.3933 90
ZERR 4 0.000148 0.000216 0.000133 0 0.0013 0
LATT 1
SYMM -X,0.5+Y,0.5-Z
SFAC C H
UNIT 120 96

L.S. 4
PLAN  25
TEMP -173
BOND
CONF
fmap 2
acta 133
OMIT 0 134
OMIT -4 0 6
OMIT 1 10 0
OMIT -4 1 6
OMIT -4 7 3
OMIT 3 7 3
OMIT 6 0 0
OMIT -1 0 4
OMIT 2 9 0
OMIT -4 5 9
OMIT -5 4 5
OMIT 6 1 0
OMIT 3 6 4
OMIT 2 5 4
OMIT -5 9 6
OMIT -7 5 8
OMIT 0 9 1
OMIT -5 7 4
OMIT -3 6 4
OMIT 3 15 3
OMIT -9 12 7
OMIT 3 6 2
OMIT 3 16 0
OMIT 5 2 0
OMIT 2 6 1
OMIT -7 4 2
OMIT -2 6 2
OMIT -9 16 1
OMIT -2 8 4
OMIT -5 11 6
OMIT 5 9 1
OMIT 5 5 2
OMIT 6 14 6
OMIT -6 7 1
REM <olex2.extras>
REM <HklSrc "%.\\cai19CuLT.hkl">
REM </olex2.extras>

WGHT    0.046000    0.794000
FVAR       6.68028
C1    1    0.234361    0.203102    0.291242    11.00000    0.01622    0.02022 =
         0.01683    0.00022    0.00423   -0.00018
C2    1    0.311739    0.144252    0.311731    11.00000    0.01506    0.01877 =
         0.01567    0.00035    0.00334   -0.00142
C3    1   -0.076416    0.018452    0.279161    11.00000    0.01632    0.03461 =
         0.02756   -0.00269    0.00678   -0.00599
AFIX  23
H3A   2   -0.159231    0.009072    0.245862    11.00000   -1.20000
H3B   2   -0.058890    0.010810    0.380188    11.00000   -1.20000
AFIX   0
C4    1   -0.004933   -0.039332    0.208788    11.00000    0.02001    0.02746 =
         0.02646   -0.00340    0.00531   -0.00705
AFIX  23
H4A   2   -0.029159   -0.092090    0.223644    11.00000   -1.20000
H4B   2   -0.018692   -0.029748    0.108354    11.00000   -1.20000
AFIX   0
C5    1    0.543196    0.376304    0.234112    11.00000    0.02566    0.01661 =
         0.02360   -0.00019    0.00947   -0.00337
AFIX  23
H5A   2    0.568628    0.430065    0.237711    11.00000   -1.20000
H5B   2    0.542706    0.356563    0.140362    11.00000   -1.20000
AFIX   0
C6    1    0.628022    0.328139    0.342834    11.00000    0.01858    0.02147 =
         0.02296   -0.00228    0.00642   -0.00454
AFIX  23
H6A   2    0.707195    0.334817    0.327849    11.00000   -1.20000
H6B   2    0.625338    0.346212    0.436832    11.00000   -1.20000
AFIX   0
C11   1    0.107344    0.190566    0.257984    11.00000    0.01571    0.02113 =
         0.02275   -0.00373    0.00501    0.00204
C12   1    0.052713    0.132778    0.318330    11.00000    0.01582    0.02559 =
         0.02082   -0.00295    0.00651    0.00167
AFIX  43
H12   2    0.084315    0.116261    0.409241    11.00000   -1.20000
AFIX   0
C13   1   -0.047955    0.099139    0.246013    11.00000    0.01469    0.03059 =
         0.02655   -0.00413    0.00892    0.00012
C14   1   -0.104531    0.134144    0.124642    11.00000    0.01271    0.03556 =
         0.03091   -0.00510    0.00220    0.00136
AFIX  43
H14   2   -0.173302    0.112480    0.074338    11.00000   -1.20000
AFIX   0
C15   1   -0.061553    0.200004    0.076859    11.00000    0.01838    0.03378 =
         0.02931    0.00135    0.00053    0.00729
AFIX  43
H15   2   -0.105111    0.226607    0.000634    11.00000   -1.20000
AFIX   0
C16   1    0.045724    0.227113    0.140903    11.00000    0.01834    0.02342 =
         0.02841    0.00105    0.00591    0.00443
AFIX  43
H16   2    0.077176    0.270582    0.104954    11.00000   -1.20000
AFIX   0
C21   1    0.275176    0.063163    0.321296    11.00000    0.01364    0.01860 =
         0.02003   -0.00059    0.00721    0.00053
C22   1    0.180013    0.032504    0.231084    11.00000    0.01692    0.02079 =
         0.01752   -0.00166    0.00618    0.00015
AFIX  43
H22   2    0.155549    0.054443    0.142468    11.00000   -1.20000
AFIX   0
C23   1    0.120914   -0.029830    0.270042    11.00000    0.01926    0.02143 =
         0.02230   -0.00548    0.00769   -0.00331
C24   1    0.171169   -0.070884    0.386988    11.00000    0.02316    0.01850 =
         0.02758   -0.00016    0.01129   -0.00379
AFIX  43
H24   2    0.134126   -0.114972    0.412582    11.00000   -1.20000
AFIX   0
C25   1    0.275055   -0.047680    0.466237    11.00000    0.02346    0.02043 =
         0.02248    0.00330    0.00658    0.00176
AFIX  43
H25   2    0.312494   -0.078469    0.540500    11.00000   -1.20000
AFIX   0
C26   1    0.324270    0.020607    0.436897    11.00000    0.01597    0.01954 =
         0.02108   -0.00162    0.00386    0.00065
AFIX  43
H26   2    0.391856    0.038427    0.496030    11.00000   -1.20000
AFIX   0
C31   1    0.272503    0.284386    0.293203    11.00000    0.01508    0.01860 =
         0.02008    0.00257    0.00104    0.00309
C32   1    0.355587    0.308566    0.220275    11.00000    0.02071    0.01759 =
         0.01671    0.00208    0.00247    0.00305
AFIX  43
H32   2    0.365145    0.281876    0.139872    11.00000   -1.20000
AFIX   0
C33   1    0.424390    0.371553    0.264862    11.00000    0.02285    0.01633 =
         0.01987    0.00462    0.00501    0.00129
C34   1    0.393721    0.418571    0.365641    11.00000    0.02278    0.01485 =
         0.02262    0.00135    0.00246    0.00100
AFIX  43
H34   2    0.437938    0.462706    0.395102    11.00000   -1.20000
AFIX   0
C35   1    0.299646    0.401578    0.423045    11.00000    0.02202    0.01881 =
         0.02228   -0.00118    0.00440    0.00583
AFIX  43
H35   2    0.274863    0.436542    0.484271    11.00000   -1.20000
AFIX   0
C36   1    0.241554    0.333209    0.390837    11.00000    0.01652    0.02080 =
         0.02210    0.00329    0.00433    0.00416
AFIX  43
H36   2    0.180694    0.319732    0.435401    11.00000   -1.20000
AFIX   0
C41   1    0.437680    0.155777    0.318211    11.00000    0.01444    0.01751 =
         0.01718    0.00466    0.00225    0.00061
C42   1    0.498463    0.219936    0.376521    11.00000    0.01631    0.01862 =
         0.01607    0.00173    0.00272    0.00133
AFIX  43
H42   2    0.473491    0.246704    0.448578    11.00000   -1.20000
AFIX   0
C43   1    0.595689    0.245046    0.329697    11.00000    0.01514    0.02008 =
         0.01866    0.00198    0.00110   -0.00123
C44   1    0.645608    0.196720    0.246259    11.00000    0.01462    0.02146 =
         0.02165    0.00413    0.00496   -0.00009
AFIX  43
H44   2    0.712831    0.212129    0.215586    11.00000   -1.20000
AFIX   0
C45   1    0.597024    0.126258    0.208214    11.00000    0.01750    0.01885 =
         0.02083    0.00155    0.00541    0.00349
AFIX  43
H45   2    0.635751    0.091006    0.160757    11.00000   -1.20000
AFIX   0
C46   1    0.491656    0.107039    0.239377    11.00000    0.01665    0.01530 =
         0.01966    0.00195    0.00145    0.00047
AFIX  43
H46   2    0.456070    0.060340    0.206749    11.00000   -1.20000
AFIX   0
HKLF 4

REM  CF solution in P21/c
REM R1 =  0.0352 for    3375 Fo > 4sig(Fo)  and  0.0369 for all    3578 data
REM    271 parameters refined using      0 restraints

END

WGHT      0.0456      0.7318

REM Highest difference peak  0.256,  deepest hole -0.192,  1-sigma level  0.036
Q1    1   0.1332  0.0747  0.1642  11.00000  0.05    0.26
Q2    1   0.3924  0.2649  0.1678  11.00000  0.05    0.24
Q3    1   0.1057  0.0940  0.3916  11.00000  0.05    0.22
Q4    1   0.4576  0.2657  0.4146  11.00000  0.05    0.21
Q5    1   0.3751  0.1513  0.3194  11.00000  0.05    0.18
Q6    1   0.5949  0.2298  0.2551  11.00000  0.05    0.18
Q7    1   0.0616 -0.0361  0.2328  11.00000  0.05    0.16
Q8    1   0.4386  0.3754  0.3524  11.00000  0.05    0.16
Q9    1   0.1738  0.1954  0.2813  11.00000  0.05    0.16
Q10   1   0.4792  0.3759  0.2427  11.00000  0.05    0.16
Q11   1   0.3007  0.1013  0.2997  11.00000  0.05    0.15
Q12   1   0.2515  0.2433  0.2878  11.00000  0.05    0.15
Q13   1  -0.0376 -0.0139  0.2561  11.00000  0.05    0.15
Q14   1   0.5828  0.3467  0.2851  11.00000  0.05    0.15
Q15   1   0.2212  0.0524  0.2876  11.00000  0.05    0.14
Q16   1   0.2837  0.2966  0.3683  11.00000  0.05    0.14
Q17   1   0.5399  0.1235  0.2119  11.00000  0.05    0.14
Q18   1   0.4584  0.1413  0.2634  11.00000  0.05    0.14
Q19   1  -0.0474  0.1011  0.1627  11.00000  0.05    0.14
Q20   1   0.6410  0.2124  0.3217  11.00000  0.05    0.14
Q21   1   0.0957  0.1458  0.2582  11.00000  0.05    0.14
Q22   1   0.2745  0.1759  0.3495  11.00000  0.05    0.13
Q23   1   0.3998  0.3347  0.2643  11.00000  0.05    0.13
Q24   1   0.2762  0.0545  0.3977  11.00000  0.05    0.13
Q25   1   0.3188  0.2937  0.2656  11.00000  0.05    0.13
;
_shelx_res_checksum              56241
_shelx_SHELXL_version_number     2014/7
_olex2_date_sample_data_collection 2016-01-11
_olex2_submission_special_instructions 'No special instructions were received'
####################################################################### 
# 
# This file contains crystal structure data downloaded from the 
# Cambridge Structural Database (CSD) hosted by the Cambridge 
# Crystallographic Data Centre (CCDC).
# 
# Full information about CCDC data access policies and citation 
# guidelines are available at http://www.ccdc.cam.ac.uk/access/V1 
# 
# Audit and citation data items may have been added by the CCDC. 
# Please retain this information to preserve the provenance of 
# this file and to allow appropriate attribution of the data. 
# 
#######################################################################

data_cai29molt
_database_code_depnum_ccdc_archive 'CCDC 1586452'
_audit_update_record             
;
2017-11-20 deposited with the CCDC.
2018-04-24 downloaded from the CCDC.
;
_audit_creation_date             2016-04-25
_audit_creation_method           
;
Olex2 1.2
(compiled 2016.02.19 svn.r3266 for OlexSys, GUI svn.r5155)
;
_chemical_name_common            ?
_chemical_name_systematic        
;
 ? 
;
_chemical_formula_moiety         'C30 H28'
_chemical_formula_sum            'C30 H28'
_chemical_formula_weight         388.52
_chemical_melting_point          ?
_chemical_oxdiff_formula         'ph4 Me4 C2'
loop_
_atom_type_symbol
_atom_type_description
_atom_type_scat_dispersion_real
_atom_type_scat_dispersion_imag
_atom_type_scat_source
C C 0.0033 0.0016 'International Tables Vol C Tables 4.2.6.8 and 6.1.1.4'
H H 0.0000 0.0000 'International Tables Vol C Tables 4.2.6.8 and 6.1.1.4'

_shelx_space_group_comment       
;
The symmetry employed for this shelxl refinement is uniquely defined
by the following loop, which should always be used as a source of
symmetry information in preference to the above space-group names.
They are only intended as comments.
;
_space_group_crystal_system      monoclinic
_space_group_IT_number           14
_space_group_name_H-M_alt        'P 1 21/n 1'
_space_group_name_Hall           '-P 2yn'
loop_
_space_group_symop_operation_xyz
'x, y, z'
'-x+1/2, y+1/2, -z+1/2'
'-x, -y, -z'
'x-1/2, -y-1/2, z-1/2'

_cell_length_a                   14.1772(3)
_cell_length_b                   10.8633(2)
_cell_length_c                   14.2137(3)
_cell_angle_alpha                90
_cell_angle_beta                 95.1137(16)
_cell_angle_gamma                90
_cell_volume                     2180.36(7)
_cell_formula_units_Z            4
_cell_measurement_reflns_used    7466
_cell_measurement_temperature    100.00(10)
_cell_measurement_theta_max      29.7270
_cell_measurement_theta_min      3.4310
_shelx_estimated_absorpt_T_max   ?
_shelx_estimated_absorpt_T_min   ?
_exptl_absorpt_coefficient_mu    0.066
_exptl_absorpt_correction_T_max  1.00000
_exptl_absorpt_correction_T_min  0.81824
_exptl_absorpt_correction_type   multi-scan
_exptl_absorpt_process_details   
;
CrysAlisPro, Agilent Technologies,
Version 1.171.37.35 (release 13-08-2014 CrysAlis171 .NET)
(compiled Aug 13 2014,18:06:01)
Empirical absorption correction using spherical harmonics,
 implemented in SCALE3 ABSPACK scaling algorithm.
;
_exptl_absorpt_special_details   ?
_exptl_crystal_colour            colourless
_exptl_crystal_colour_primary    colourless
_exptl_crystal_density_diffrn    1.184
_exptl_crystal_density_meas      ?
_exptl_crystal_density_method    'not measured'
_exptl_crystal_description       block
_exptl_crystal_F_000             832
_exptl_crystal_size_max          0.4
_exptl_crystal_size_mid          0.35
_exptl_crystal_size_min          0.35
_exptl_special_details           
;
 ? 
;
_exptl_transmission_factor_max   ?
_exptl_transmission_factor_min   ?
_diffrn_reflns_av_R_equivalents  0.0226
_diffrn_reflns_av_unetI/netI     0.0255
_diffrn_reflns_limit_h_max       17
_diffrn_reflns_limit_h_min       -12
_diffrn_reflns_limit_k_max       13
_diffrn_reflns_limit_k_min       -10
_diffrn_reflns_limit_l_max       14
_diffrn_reflns_limit_l_min       -17
_diffrn_reflns_number            12654
_diffrn_reflns_theta_full        25.000
_diffrn_reflns_theta_max         25.995
_diffrn_reflns_theta_min         3.435
_diffrn_ambient_environment      N~2~
_diffrn_ambient_temperature      100.00(10)
_diffrn_detector                 'CCD plate'
_diffrn_detector_area_resol_mean 10.3587
_diffrn_detector_type            Atlas
_diffrn_measured_fraction_theta_full 0.987
_diffrn_measured_fraction_theta_max 0.987
_diffrn_measurement_details      
;
#__ type_ start__ end____ width___ exp.time_
  1 omega  -55.00   45.00   0.5000   30.0000
omega____ theta____ kappa____ phi______ frames
    -       15.8574  -57.0000 -150.0000 200

#__ type_ start__ end____ width___ exp.time_
  2 omega  -29.00   57.00   0.5000   30.0000
omega____ theta____ kappa____ phi______ frames
    -       15.8574  -90.0000  106.0000 172

#__ type_ start__ end____ width___ exp.time_
  3 omega  -48.00   51.00   0.5000   30.0000
omega____ theta____ kappa____ phi______ frames
    -       15.8574  -77.0000  -30.0000 198
;
_diffrn_measurement_device       'kappa diffractometer'
_diffrn_measurement_device_type  'SuperNova, Dual, Mo at zero, Atlas'
_diffrn_measurement_method       '\w scans'
_diffrn_orient_matrix_UB_11      -0.0275468000
_diffrn_orient_matrix_UB_12      -0.0061784000
_diffrn_orient_matrix_UB_13      -0.0439009000
_diffrn_orient_matrix_UB_21      -0.0295859000
_diffrn_orient_matrix_UB_22      0.0488993000
_diffrn_orient_matrix_UB_23      0.0125244000
_diffrn_orient_matrix_UB_31      0.0298009000
_diffrn_orient_matrix_UB_32      0.0428118000
_diffrn_orient_matrix_UB_33      -0.0206712000
_diffrn_radiation_monochromator  mirror
_diffrn_radiation_probe          x-ray
_diffrn_radiation_type           MoK\a
_diffrn_radiation_wavelength     0.71073
_diffrn_source                   'SuperNova (Mo) X-ray Source'
_diffrn_source_current           0.80
_diffrn_source_power             0.040
_diffrn_source_target            Mo
_diffrn_source_voltage           50
_reflns_Friedel_coverage         0.000
_reflns_Friedel_fraction_full    .
_reflns_Friedel_fraction_max     .
_reflns_number_gt                3463
_reflns_number_total             4222
_reflns_odcompleteness_completeness 99.63
_reflns_odcompleteness_iscentric 1
_reflns_odcompleteness_theta     27.04
_reflns_special_details          
;
 Reflections were merged by SHELXL according to the crystal
 class for the calculation of statistics and refinement.
 
 _reflns_Friedel_fraction is defined as the number of unique
 Friedel pairs measured divided by the number that would be
 possible theoretically, ignoring centric projections and
 systematic absences.
;
_reflns_threshold_expression     'I > 2\s(I)'
_computing_cell_refinement       
;
CrysAlisPro, Agilent Technologies,
Version 1.171.37.35 (release 13-08-2014 CrysAlis171 .NET)
(compiled Aug 13 2014,18:06:01)
;
_computing_data_collection       
;
CrysAlisPro, Agilent Technologies,
Version 1.171.37.35 (release 13-08-2014 CrysAlis171 .NET)
(compiled Aug 13 2014,18:06:01)
;
_computing_data_reduction        
;
CrysAlisPro, Agilent Technologies,
Version 1.171.37.35 (release 13-08-2014 CrysAlis171 .NET)
(compiled Aug 13 2014,18:06:01)
;
_computing_molecular_graphics    'Olex2 (Dolomanov et al., 2009)'
_computing_publication_material  'Olex2 (Dolomanov et al., 2009)'
_computing_structure_refinement  'ShelXL (Sheldrick, 2015)'
_computing_structure_solution    
;
Superflip (Palatinus & Chapuis, 2007;Palatinus & van der Lee, 2008;
Palatinus et al., 2012)
;
_refine_diff_density_max         0.209
_refine_diff_density_min         -0.187
_refine_diff_density_rms         0.034
_refine_ls_extinction_coef       .
_refine_ls_extinction_method     none
_refine_ls_goodness_of_fit_ref   1.002
_refine_ls_hydrogen_treatment    constr
_refine_ls_matrix_type           full
_refine_ls_number_parameters     275
_refine_ls_number_reflns         4222
_refine_ls_number_restraints     0
_refine_ls_R_factor_all          0.0482
_refine_ls_R_factor_gt           0.0371
_refine_ls_restrained_S_all      1.002
_refine_ls_shift/su_max          0.001
_refine_ls_shift/su_mean         0.000
_refine_ls_structure_factor_coef Fsqd
_refine_ls_weighting_details     
'w=1/[\s^2^(Fo^2^)+(0.0780P)^2^+0.1000P] where P=(Fo^2^+2Fc^2^)/3'
_refine_ls_weighting_scheme      calc
_refine_ls_wR_factor_gt          0.1066
_refine_ls_wR_factor_ref         0.1132
_refine_special_details          ?
_olex2_refinement_description    
;
1. Fixed Uiso
 At 1.2 times of:
  All C(H) groups
 At 1.5 times of:
  All C(H,H,H) groups
2.a Aromatic/amide H refined with riding coordinates:
 C13(H13), C14(H14), C15(H15), C23(H23), C24(H24), C25(H25), C32(H32),
 C33(H33), C34(H34), C35(H35), C36(H36), C42(H42), C43(H43), C44(H44), C45(H45),
  C46(H46)
2.b Idealised Me refined as rotating group:
 C17(H17A,H17B,H17C), C18(H18A,H18B,H18C), C27(H27A,H27B,H27C), C28(H28A,H28B,
 H28C)
;
_atom_sites_solution_hydrogens   geom
_atom_sites_solution_primary     iterative
_atom_sites_solution_secondary   ?
loop_
_atom_site_label
_atom_site_type_symbol
_atom_site_fract_x
_atom_site_fract_y
_atom_site_fract_z
_atom_site_U_iso_or_equiv
_atom_site_adp_type
_atom_site_occupancy
_atom_site_site_symmetry_order
_atom_site_calc_flag
_atom_site_refinement_flags_posn
_atom_site_refinement_flags_adp
_atom_site_refinement_flags_occupancy
_atom_site_disorder_assembly
_atom_site_disorder_group
C1 C 0.47025(7) 0.24376(9) 0.25508(8) 0.0158(2) Uani 1 1 d . . . . .
C2 C 0.38348(7) 0.23169(9) 0.20743(7) 0.0160(2) Uani 1 1 d . . . . .
C11 C 0.48175(7) 0.25195(10) 0.36095(7) 0.0168(2) Uani 1 1 d . . . . .
C12 C 0.53870(7) 0.16653(10) 0.41543(8) 0.0200(3) Uani 1 1 d . . . . .
C13 C 0.54628(8) 0.17560(11) 0.51301(8) 0.0263(3) Uani 1 1 d . . . . .
H13 H 0.5845 0.1180 0.5494 0.032 Uiso 1 1 calc R . . . .
C14 C 0.49951(9) 0.26654(12) 0.55863(8) 0.0294(3) Uani 1 1 d . . . . .
H14 H 0.5047 0.2707 0.6257 0.035 Uiso 1 1 calc R . . . .
C15 C 0.44536(8) 0.35087(11) 0.50562(8) 0.0245(3) Uani 1 1 d . . . . .
H15 H 0.4141 0.4142 0.5369 0.029 Uiso 1 1 calc R . . . .
C16 C 0.43527(7) 0.34587(10) 0.40754(8) 0.0185(2) Uani 1 1 d . . . . .
C17 C 0.58898(8) 0.06235(11) 0.37183(9) 0.0269(3) Uani 1 1 d . . . . .
H17A H 0.5434 0.0143 0.3310 0.040 Uiso 1 1 calc GR . . . .
H17B H 0.6186 0.0093 0.4218 0.040 Uiso 1 1 calc GR . . . .
H17C H 0.6378 0.0954 0.3342 0.040 Uiso 1 1 calc GR . . . .
C18 C 0.37454(8) 0.44380(10) 0.35764(8) 0.0238(3) Uani 1 1 d . . . . .
H18A H 0.3863 0.4459 0.2908 0.036 Uiso 1 1 calc GR . . . .
H18B H 0.3901 0.5240 0.3864 0.036 Uiso 1 1 calc GR . . . .
H18C H 0.3076 0.4252 0.3632 0.036 Uiso 1 1 calc GR . . . .
C21 C 0.55937(7) 0.25038(10) 0.20490(7) 0.0172(2) Uani 1 1 d . . . . .
C22 C 0.62036(7) 0.35257(10) 0.21753(8) 0.0205(3) Uani 1 1 d . . . . .
C23 C 0.70414(8) 0.35420(12) 0.17367(9) 0.0272(3) Uani 1 1 d . . . . .
H23 H 0.7455 0.4228 0.1827 0.033 Uiso 1 1 calc R . . . .
C24 C 0.72822(9) 0.25780(12) 0.11719(9) 0.0330(3) Uani 1 1 d . . . . .
H24 H 0.7856 0.2602 0.0875 0.040 Uiso 1 1 calc R . . . .
C25 C 0.66844(9) 0.15820(12) 0.10427(9) 0.0298(3) Uani 1 1 d . . . . .
H25 H 0.6851 0.0923 0.0651 0.036 Uiso 1 1 calc R . . . .
C26 C 0.58395(8) 0.15183(11) 0.14737(8) 0.0231(3) Uani 1 1 d . . . . .
C27 C 0.59546(8) 0.46443(11) 0.27275(8) 0.0238(3) Uani 1 1 d . . . . .
H27A H 0.5369 0.5009 0.2433 0.036 Uiso 1 1 calc GR . . . .
H27B H 0.6469 0.5247 0.2731 0.036 Uiso 1 1 calc GR . . . .
H27C H 0.5864 0.4404 0.3378 0.036 Uiso 1 1 calc GR . . . .
C28 C 0.52323(9) 0.03942(12) 0.12925(9) 0.0301(3) Uani 1 1 d . . . . .
H28A H 0.4851 0.0262 0.1826 0.045 Uiso 1 1 calc GR . . . .
H28B H 0.5637 -0.0324 0.1219 0.045 Uiso 1 1 calc GR . . . .
H28C H 0.4812 0.0512 0.0714 0.045 Uiso 1 1 calc GR . . . .
C31 C 0.29883(7) 0.20335(10) 0.25897(7) 0.0177(2) Uani 1 1 d . . . . .
C32 C 0.30256(8) 0.11244(10) 0.32865(8) 0.0218(3) Uani 1 1 d . . . . .
H32 H 0.3579 0.0633 0.3394 0.026 Uiso 1 1 calc R . . . .
C33 C 0.22739(8) 0.09243(12) 0.38234(8) 0.0284(3) Uani 1 1 d . . . . .
H33 H 0.2315 0.0305 0.4297 0.034 Uiso 1 1 calc R . . . .
C34 C 0.14609(8) 0.16287(12) 0.36693(9) 0.0310(3) Uani 1 1 d . . . . .
H34 H 0.0951 0.1514 0.4050 0.037 Uiso 1 1 calc R . . . .
C35 C 0.13958(8) 0.24988(11) 0.29591(9) 0.0287(3) Uani 1 1 d . . . . .
H35 H 0.0832 0.2968 0.2842 0.034 Uiso 1 1 calc R . . . .
C36 C 0.21477(8) 0.26947(11) 0.24146(8) 0.0224(3) Uani 1 1 d . . . . .
H36 H 0.2089 0.3284 0.1919 0.027 Uiso 1 1 calc R . . . .
C41 C 0.36555(7) 0.24905(10) 0.10364(8) 0.0176(2) Uani 1 1 d . . . . .
C42 C 0.41006(7) 0.34282(10) 0.05652(8) 0.0191(2) Uani 1 1 d . . . . .
H42 H 0.4542 0.3952 0.0911 0.023 Uiso 1 1 calc R . . . .
C43 C 0.39069(8) 0.36037(11) -0.03967(8) 0.0235(3) Uani 1 1 d . . . . .
H43 H 0.4213 0.4248 -0.0704 0.028 Uiso 1 1 calc R . . . .
C44 C 0.32689(8) 0.28465(12) -0.09151(8) 0.0250(3) Uani 1 1 d . . . . .
H44 H 0.3143 0.2960 -0.1577 0.030 Uiso 1 1 calc R . . . .
C45 C 0.28163(8) 0.19235(11) -0.04579(8) 0.0256(3) Uani 1 1 d . . . . .
H45 H 0.2373 0.1405 -0.0807 0.031 Uiso 1 1 calc R . . . .
C46 C 0.30044(8) 0.17502(11) 0.05034(8) 0.0221(3) Uani 1 1 d . . . . .
H46 H 0.2685 0.1115 0.0807 0.027 Uiso 1 1 calc R . . . .

loop_
_atom_site_aniso_label
_atom_site_aniso_U_11
_atom_site_aniso_U_22
_atom_site_aniso_U_33
_atom_site_aniso_U_23
_atom_site_aniso_U_13
_atom_site_aniso_U_12
C1 0.0156(5) 0.0138(5) 0.0182(6) 0.0005(4) 0.0024(4) 0.0014(4)
C2 0.0168(5) 0.0137(5) 0.0176(6) -0.0007(4) 0.0027(4) 0.0000(4)
C11 0.0114(5) 0.0199(6) 0.0189(6) 0.0010(4) 0.0014(4) -0.0049(4)
C12 0.0131(5) 0.0246(6) 0.0220(6) 0.0038(4) 0.0003(4) -0.0046(4)
C13 0.0217(6) 0.0326(7) 0.0236(7) 0.0087(5) -0.0037(5) -0.0077(5)
C14 0.0331(7) 0.0389(7) 0.0163(6) -0.0004(5) 0.0018(5) -0.0149(6)
C15 0.0241(6) 0.0280(6) 0.0224(6) -0.0069(5) 0.0072(5) -0.0099(5)
C16 0.0127(5) 0.0214(6) 0.0217(6) -0.0027(4) 0.0028(4) -0.0060(4)
C17 0.0214(6) 0.0278(7) 0.0315(7) 0.0089(5) 0.0017(5) 0.0055(5)
C18 0.0187(6) 0.0225(6) 0.0304(7) -0.0078(5) 0.0025(5) 0.0006(4)
C21 0.0136(5) 0.0239(6) 0.0143(6) 0.0043(4) 0.0013(4) 0.0028(4)
C22 0.0160(5) 0.0278(6) 0.0172(6) 0.0067(4) -0.0008(4) 0.0009(4)
C23 0.0174(6) 0.0349(7) 0.0297(7) 0.0103(5) 0.0039(5) -0.0008(5)
C24 0.0224(6) 0.0459(8) 0.0328(8) 0.0128(6) 0.0139(5) 0.0092(5)
C25 0.0286(7) 0.0370(7) 0.0250(7) 0.0030(5) 0.0100(5) 0.0115(5)
C26 0.0219(6) 0.0283(6) 0.0193(6) 0.0025(5) 0.0033(4) 0.0073(5)
C27 0.0215(6) 0.0258(6) 0.0238(6) 0.0015(5) 0.0012(5) -0.0072(5)
C28 0.0325(7) 0.0281(7) 0.0305(7) -0.0074(5) 0.0065(5) 0.0056(5)
C31 0.0156(5) 0.0205(6) 0.0168(6) -0.0041(4) 0.0009(4) -0.0043(4)
C32 0.0199(6) 0.0240(6) 0.0211(6) -0.0005(5) -0.0006(4) -0.0055(4)
C33 0.0270(6) 0.0363(7) 0.0219(6) 0.0007(5) 0.0022(5) -0.0144(5)
C34 0.0229(6) 0.0460(8) 0.0257(7) -0.0105(6) 0.0103(5) -0.0143(5)
C35 0.0150(6) 0.0366(7) 0.0345(7) -0.0131(5) 0.0019(5) -0.0020(5)
C36 0.0176(6) 0.0252(6) 0.0240(6) -0.0037(5) 0.0000(5) -0.0015(4)
C41 0.0148(5) 0.0198(6) 0.0185(6) -0.0017(4) 0.0027(4) 0.0022(4)
C42 0.0155(5) 0.0206(6) 0.0210(6) 0.0012(4) 0.0011(4) 0.0005(4)
C43 0.0204(6) 0.0277(6) 0.0229(6) 0.0056(5) 0.0039(5) 0.0034(5)
C44 0.0261(6) 0.0329(7) 0.0159(6) 0.0007(5) 0.0004(5) 0.0064(5)
C45 0.0243(6) 0.0291(7) 0.0223(6) -0.0056(5) -0.0036(5) -0.0017(5)
C46 0.0207(6) 0.0231(6) 0.0225(6) -0.0001(5) 0.0018(4) -0.0025(4)

_geom_special_details            
;
 All esds (except the esd in the dihedral angle between two l.s. planes)
 are estimated using the full covariance matrix.  The cell esds are taken
 into account individually in the estimation of esds in distances, angles
 and torsion angles; correlations between esds in cell parameters are only
 used when they are defined by crystal symmetry.  An approximate (isotropic)
 treatment of cell esds is used for estimating esds involving l.s. planes.
;
loop_
_geom_bond_atom_site_label_1
_geom_bond_atom_site_label_2
_geom_bond_distance
_geom_bond_site_symmetry_2
_geom_bond_publ_flag
C1 C2 1.3567(16) . ?
C1 C11 1.5018(15) . ?
C1 C21 1.5070(14) . ?
C2 C31 1.4928(14) . ?
C2 C41 1.4864(15) . ?
C11 C12 1.4147(15) . ?
C11 C16 1.4112(15) . ?
C12 C13 1.3850(16) . ?
C12 C17 1.5005(16) . ?
C13 C14 1.3831(18) . ?
C14 C15 1.3760(18) . ?
C15 C16 1.3896(16) . ?
C16 C18 1.5058(16) . ?
C21 C22 1.4088(15) . ?
C21 C26 1.4097(16) . ?
C22 C23 1.3897(15) . ?
C22 C27 1.5055(16) . ?
C23 C24 1.3808(18) . ?
C24 C25 1.3766(18) . ?
C25 C26 1.3949(16) . ?
C26 C28 1.5030(17) . ?
C31 C32 1.3963(16) . ?
C31 C36 1.3947(15) . ?
C32 C33 1.3822(16) . ?
C33 C34 1.3845(18) . ?
C34 C35 1.3799(18) . ?
C35 C36 1.3884(16) . ?
C41 C42 1.4000(15) . ?
C41 C46 1.3958(15) . ?
C42 C43 1.3835(16) . ?
C43 C44 1.3852(17) . ?
C44 C45 1.3834(17) . ?
C45 C46 1.3815(16) . ?

loop_
_geom_angle_atom_site_label_1
_geom_angle_atom_site_label_2
_geom_angle_atom_site_label_3
_geom_angle
_geom_angle_site_symmetry_1
_geom_angle_site_symmetry_3
_geom_angle_publ_flag
C2 C1 C11 121.23(10) . . ?
C2 C1 C21 121.98(10) . . ?
C11 C1 C21 116.79(9) . . ?
C1 C2 C31 120.52(10) . . ?
C1 C2 C41 123.39(10) . . ?
C41 C2 C31 116.07(9) . . ?
C12 C11 C1 121.02(9) . . ?
C16 C11 C1 119.97(9) . . ?
C16 C11 C12 119.01(10) . . ?
C11 C12 C17 122.52(10) . . ?
C13 C12 C11 119.41(10) . . ?
C13 C12 C17 118.03(10) . . ?
C14 C13 C12 121.51(11) . . ?
C15 C14 C13 119.09(11) . . ?
C14 C15 C16 121.72(11) . . ?
C11 C16 C18 124.12(10) . . ?
C15 C16 C11 119.24(10) . . ?
C15 C16 C18 116.64(10) . . ?
C22 C21 C1 120.55(9) . . ?
C22 C21 C26 119.46(10) . . ?
C26 C21 C1 119.95(9) . . ?
C21 C22 C27 122.18(10) . . ?
C23 C22 C21 119.49(11) . . ?
C23 C22 C27 118.24(10) . . ?
C24 C23 C22 121.11(11) . . ?
C25 C24 C23 119.50(11) . . ?
C24 C25 C26 121.53(11) . . ?
C21 C26 C28 123.30(10) . . ?
C25 C26 C21 118.91(11) . . ?
C25 C26 C28 117.79(10) . . ?
C32 C31 C2 120.84(10) . . ?
C36 C31 C2 121.18(10) . . ?
C36 C31 C32 117.94(10) . . ?
C33 C32 C31 121.37(11) . . ?
C32 C33 C34 119.85(12) . . ?
C35 C34 C33 119.65(11) . . ?
C34 C35 C36 120.54(11) . . ?
C35 C36 C31 120.52(11) . . ?
C42 C41 C2 121.51(10) . . ?
C46 C41 C2 120.79(10) . . ?
C46 C41 C42 117.65(10) . . ?
C43 C42 C41 120.99(10) . . ?
C42 C43 C44 120.43(11) . . ?
C45 C44 C43 119.25(11) . . ?
C46 C45 C44 120.45(11) . . ?
C45 C46 C41 121.22(10) . . ?

loop_
_geom_torsion_atom_site_label_1
_geom_torsion_atom_site_label_2
_geom_torsion_atom_site_label_3
_geom_torsion_atom_site_label_4
_geom_torsion
_geom_torsion_site_symmetry_1
_geom_torsion_site_symmetry_2
_geom_torsion_site_symmetry_3
_geom_torsion_site_symmetry_4
_geom_torsion_publ_flag
C1 C2 C31 C32 -45.18(15) . . . . ?
C1 C2 C31 C36 132.59(11) . . . . ?
C1 C2 C41 C42 -39.85(15) . . . . ?
C1 C2 C41 C46 142.80(11) . . . . ?
C1 C11 C12 C13 -178.84(9) . . . . ?
C1 C11 C12 C17 -1.23(15) . . . . ?
C1 C11 C16 C15 178.91(9) . . . . ?
C1 C11 C16 C18 -1.45(15) . . . . ?
C1 C21 C22 C23 177.28(10) . . . . ?
C1 C21 C22 C27 -6.31(15) . . . . ?
C1 C21 C26 C25 -177.80(10) . . . . ?
C1 C21 C26 C28 2.58(16) . . . . ?
C2 C1 C11 C12 122.21(11) . . . . ?
C2 C1 C11 C16 -57.73(14) . . . . ?
C2 C1 C21 C22 122.22(11) . . . . ?
C2 C1 C21 C26 -60.01(14) . . . . ?
C2 C31 C32 C33 174.48(10) . . . . ?
C2 C31 C36 C35 -174.03(10) . . . . ?
C2 C41 C42 C43 -178.07(10) . . . . ?
C2 C41 C46 C45 178.44(10) . . . . ?
C11 C1 C2 C31 -11.17(15) . . . . ?
C11 C1 C2 C41 166.87(9) . . . . ?
C11 C1 C21 C22 -57.41(13) . . . . ?
C11 C1 C21 C26 120.36(11) . . . . ?
C11 C12 C13 C14 -0.11(16) . . . . ?
C12 C11 C16 C15 -1.03(15) . . . . ?
C12 C11 C16 C18 178.61(9) . . . . ?
C12 C13 C14 C15 -0.95(17) . . . . ?
C13 C14 C15 C16 1.02(17) . . . . ?
C14 C15 C16 C11 -0.03(16) . . . . ?
C14 C15 C16 C18 -179.70(10) . . . . ?
C16 C11 C12 C13 1.10(15) . . . . ?
C16 C11 C12 C17 178.71(9) . . . . ?
C17 C12 C13 C14 -177.83(10) . . . . ?
C21 C1 C2 C31 169.21(9) . . . . ?
C21 C1 C2 C41 -12.75(16) . . . . ?
C21 C1 C11 C12 -58.16(13) . . . . ?
C21 C1 C11 C16 121.90(10) . . . . ?
C21 C22 C23 C24 0.60(17) . . . . ?
C22 C21 C26 C25 0.00(15) . . . . ?
C22 C21 C26 C28 -179.63(10) . . . . ?
C22 C23 C24 C25 -0.19(18) . . . . ?
C23 C24 C25 C26 -0.33(18) . . . . ?
C24 C25 C26 C21 0.42(17) . . . . ?
C24 C25 C26 C28 -179.93(12) . . . . ?
C26 C21 C22 C23 -0.50(15) . . . . ?
C26 C21 C22 C27 175.91(10) . . . . ?
C27 C22 C23 C24 -175.95(11) . . . . ?
C31 C2 C41 C42 138.27(10) . . . . ?
C31 C2 C41 C46 -39.08(14) . . . . ?
C31 C32 C33 C34 0.44(17) . . . . ?
C32 C31 C36 C35 3.81(16) . . . . ?
C32 C33 C34 C35 2.10(17) . . . . ?
C33 C34 C35 C36 -1.65(18) . . . . ?
C34 C35 C36 C31 -1.37(17) . . . . ?
C36 C31 C32 C33 -3.36(16) . . . . ?
C41 C2 C31 C32 136.63(10) . . . . ?
C41 C2 C31 C36 -45.59(14) . . . . ?
C41 C42 C43 C44 -0.32(16) . . . . ?
C42 C41 C46 C45 0.99(16) . . . . ?
C42 C43 C44 C45 0.95(17) . . . . ?
C43 C44 C45 C46 -0.61(17) . . . . ?
C44 C45 C46 C41 -0.38(17) . . . . ?
C46 C41 C42 C43 -0.64(16) . . . . ?

_shelx_res_file                  
;
    cai29molt.res created by SHELXL-2014/7

TITL cai29molt solution in P21/n
CELL 0.71073 14.177216 10.863293 14.213694 90 95.1137 90
ZERR 4 0.000251 0.000201 0.000264 0 0.0016 0
LATT 1
SYMM 0.5-X,0.5+Y,0.5-Z
SFAC C H
UNIT 120 112

L.S. 4
PLAN  25
TEMP -173
BOND
CONF
fmap 2
acta 50
OMIT 0 52
OMIT 0 6 0
OMIT 3 6 9
OMIT -3 3 3
OMIT 9 0 3
OMIT -9 6 3
OMIT 3 3 9
OMIT 3 6 3
OMIT 9 6 0
OMIT -9 6 6
OMIT 12 8 0
OMIT 0 8 0
OMIT 0 12 6
OMIT 9 9 3
OMIT 9 6 3
OMIT -8 0 4
OMIT 4 4 4
OMIT -12 8 8
OMIT 7 0 15
OMIT 7 6 13
OMIT 6 4 2
OMIT -11 0 7
OMIT 6 9 9
OMIT 3 6 6
OMIT -6 0 6
OMIT 0 6 3
OMIT 0 9 6
OMIT -5 4 1
OMIT -2 4 16
OMIT 11 9 4
OMIT -3 3 9
OMIT -1 6 15
OMIT -5 6 1
OMIT -13 7 4
OMIT -4 4 4
OMIT -2 3 5
OMIT 4 3 6
OMIT -4 1 2
OMIT 1 4 7
OMIT -11 10 4
OMIT 0 2 8
OMIT -12 9 3
OMIT -5 8 7
REM <olex2.extras>
REM <HklSrc "%.\\cai29MoLT.hkl">
REM </olex2.extras>

WGHT    0.078000    0.100000
FVAR       4.43369
C1    1    0.470249    0.243759    0.255076    11.00000    0.01565    0.01375 =
         0.01822    0.00046    0.00242    0.00136
C2    1    0.383478    0.231687    0.207430    11.00000    0.01678    0.01368 =
         0.01763   -0.00073    0.00273   -0.00004
C11   1    0.481745    0.251952    0.360948    11.00000    0.01142    0.01992 =
         0.01893    0.00098    0.00136   -0.00488
C12   1    0.538702    0.166529    0.415427    11.00000    0.01306    0.02461 =
         0.02203    0.00376    0.00028   -0.00461
C13   1    0.546283    0.175597    0.513006    11.00000    0.02173    0.03258 =
         0.02355    0.00868   -0.00366   -0.00769
AFIX  43
H13   2    0.584485    0.118030    0.549432    11.00000   -1.20000
AFIX   0
C14   1    0.499512    0.266542    0.558634    11.00000    0.03314    0.03886 =
         0.01626   -0.00036    0.00177   -0.01489
AFIX  43
H14   2    0.504703    0.270727    0.625656    11.00000   -1.20000
AFIX   0
C15   1    0.445359    0.350874    0.505618    11.00000    0.02411    0.02804 =
         0.02237   -0.00694    0.00723   -0.00990
AFIX  43
H15   2    0.414051    0.414175    0.536881    11.00000   -1.20000
AFIX   0
C16   1    0.435269    0.345870    0.407545    11.00000    0.01275    0.02145 =
         0.02167   -0.00266    0.00275   -0.00600
C17   1    0.588978    0.062352    0.371828    11.00000    0.02136    0.02778 =
         0.03149    0.00888    0.00166    0.00546
AFIX 137
H17A  2    0.543354    0.014320    0.331005    11.00000   -1.50000
H17B  2    0.618607    0.009252    0.421794    11.00000   -1.50000
H17C  2    0.637809    0.095445    0.334208    11.00000   -1.50000
AFIX   0
C18   1    0.374536    0.443796    0.357638    11.00000    0.01866    0.02250 =
         0.03039   -0.00780    0.00254    0.00064
AFIX 137
H18A  2    0.386317    0.445851    0.290756    11.00000   -1.50000
H18B  2    0.390141    0.524045    0.386442    11.00000   -1.50000
H18C  2    0.307623    0.425226    0.363234    11.00000   -1.50000
AFIX   0
C21   1    0.559372    0.250384    0.204901    11.00000    0.01356    0.02391 =
         0.01427    0.00429    0.00126    0.00277
C22   1    0.620364    0.352574    0.217529    11.00000    0.01600    0.02778 =
         0.01722    0.00667   -0.00080    0.00095
C23   1    0.704135    0.354196    0.173674    11.00000    0.01739    0.03488 =
         0.02969    0.01030    0.00388   -0.00081
AFIX  43
H23   2    0.745524    0.422782    0.182706    11.00000   -1.20000
AFIX   0
C24   1    0.728224    0.257795    0.117193    11.00000    0.02239    0.04587 =
         0.03283    0.01280    0.01385    0.00924
AFIX  43
H24   2    0.785621    0.260188    0.087477    11.00000   -1.20000
AFIX   0
C25   1    0.668441    0.158198    0.104269    11.00000    0.02863    0.03704 =
         0.02498    0.00299    0.01001    0.01151
AFIX  43
H25   2    0.685115    0.092268    0.065085    11.00000   -1.20000
AFIX   0
C26   1    0.583949    0.151827    0.147367    11.00000    0.02194    0.02830 =
         0.01932    0.00251    0.00331    0.00733
C27   1    0.595462    0.464426    0.272747    11.00000    0.02153    0.02583 =
         0.02379    0.00151    0.00125   -0.00720
AFIX 137
H27A  2    0.536880    0.500950    0.243303    11.00000   -1.50000
H27B  2    0.646894    0.524742    0.273097    11.00000   -1.50000
H27C  2    0.586401    0.440396    0.337786    11.00000   -1.50000
AFIX   0
C28   1    0.523233    0.039419    0.129246    11.00000    0.03252    0.02811 =
         0.03049   -0.00735    0.00652    0.00560
AFIX 137
H28A  2    0.485149    0.026170    0.182603    11.00000   -1.50000
H28B  2    0.563730   -0.032440    0.121946    11.00000   -1.50000
H28C  2    0.481230    0.051232    0.071373    11.00000   -1.50000
AFIX   0
C31   1    0.298828    0.203354    0.258971    11.00000    0.01560    0.02050 =
         0.01678   -0.00411    0.00090   -0.00432
C32   1    0.302559    0.112441    0.328647    11.00000    0.01992    0.02397 =
         0.02110   -0.00050   -0.00062   -0.00553
AFIX  43
H32   2    0.357911    0.063318    0.339370    11.00000   -1.20000
AFIX   0
C33   1    0.227386    0.092435    0.382341    11.00000    0.02699    0.03628 =
         0.02188    0.00067    0.00225   -0.01442
AFIX  43
H33   2    0.231493    0.030497    0.429713    11.00000   -1.20000
AFIX   0
C34   1    0.146090    0.162868    0.366928    11.00000    0.02285    0.04598 =
         0.02572   -0.01049    0.01030   -0.01433
AFIX  43
H34   2    0.095055    0.151358    0.405043    11.00000   -1.20000
AFIX   0
C35   1    0.139581    0.249878    0.295912    11.00000    0.01503    0.03664 =
         0.03450   -0.01306    0.00191   -0.00202
AFIX  43
H35   2    0.083192    0.296759    0.284186    11.00000   -1.20000
AFIX   0
C36   1    0.214768    0.269470    0.241455    11.00000    0.01757    0.02521 =
         0.02400   -0.00369    0.00005   -0.00153
AFIX  43
H36   2    0.208909    0.328371    0.191876    11.00000   -1.20000
AFIX   0
C41   1    0.365554    0.249047    0.103644    11.00000    0.01479    0.01977 =
         0.01854   -0.00174    0.00267    0.00216
C42   1    0.410059    0.342823    0.056517    11.00000    0.01547    0.02062 =
         0.02102    0.00121    0.00106    0.00051
AFIX  43
H42   2    0.454221    0.395193    0.091106    11.00000   -1.20000
AFIX   0
C43   1    0.390690    0.360369   -0.039671    11.00000    0.02040    0.02766 =
         0.02291    0.00556    0.00390    0.00337
AFIX  43
H43   2    0.421348    0.424766   -0.070370    11.00000   -1.20000
AFIX   0
C44   1    0.326885    0.284655   -0.091513    11.00000    0.02610    0.03287 =
         0.01588    0.00075    0.00040    0.00644
AFIX  43
H44   2    0.314347    0.295987   -0.157720    11.00000   -1.20000
AFIX   0
C45   1    0.281630    0.192354   -0.045789    11.00000    0.02427    0.02908 =
         0.02229   -0.00561   -0.00365   -0.00169
AFIX  43
H45   2    0.237317    0.140542   -0.080729    11.00000   -1.20000
AFIX   0
C46   1    0.300441    0.175015    0.050338    11.00000    0.02066    0.02307 =
         0.02251   -0.00005    0.00178   -0.00251
AFIX  43
H46   2    0.268469    0.111531    0.080724    11.00000   -1.20000
AFIX   0
HKLF 4

REM  cai29molt solution in P21/n
REM R1 =  0.0371 for    3463 Fo > 4sig(Fo)  and  0.0482 for all    4222 data
REM    275 parameters refined using      0 restraints

END

WGHT      0.0495      0.3195

REM Highest difference peak  0.209,  deepest hole -0.187,  1-sigma level  0.034
Q1    1   0.3409  0.2223  0.2383  11.00000  0.05    0.21
Q2    1   0.4810  0.2586  0.3069  11.00000  0.05    0.19
Q3    1   0.3783  0.2484  0.1566  11.00000  0.05    0.19
Q4    1   0.4209  0.3162  0.4542  11.00000  0.05    0.19
Q5    1   0.5172  0.2456  0.2263  11.00000  0.05    0.18
Q6    1   0.5105  0.2172  0.3864  11.00000  0.05    0.18
Q7    1   0.4205  0.2815  0.2327  11.00000  0.05    0.17
Q8    1   0.3029  0.1769  0.2959  11.00000  0.05    0.16
Q9    1   0.4041  0.2767  0.0768  11.00000  0.05    0.16
Q10   1   0.5588  0.2050  0.1563  11.00000  0.05    0.16
Q11   1   0.3786  0.3084  0.0876  11.00000  0.05    0.16
Q12   1   0.4479  0.2857  0.3811  11.00000  0.05    0.15
Q13   1   0.4635  0.0253  0.1655  11.00000  0.05    0.15
Q14   1   0.5853  0.1819  0.1914  11.00000  0.05    0.15
Q15   1   0.6037  0.2866  0.2370  11.00000  0.05    0.15
Q16   1   0.5664  0.1901  0.4577  11.00000  0.05    0.14
Q17   1   0.5820  0.3258  0.1855  11.00000  0.05    0.14
Q18   1   0.4314  0.1968  0.2197  11.00000  0.05    0.14
Q19   1   0.6152  0.0623  0.3064  11.00000  0.05    0.14
Q20   1   0.4662  0.3654  0.4474  11.00000  0.05    0.14
Q21   1   0.2281  0.3497  0.2038  11.00000  0.05    0.13
Q22   1   0.3798  0.3820  0.0175  11.00000  0.05    0.13
Q23   1   0.3203  0.2308  0.0811  11.00000  0.05    0.13
Q24   1   0.2598  0.2183  0.2385  11.00000  0.05    0.13
Q25   1   0.5201  0.1471  0.4594  11.00000  0.05    0.13
;
_shelx_res_checksum              52834
_shelx_SHELXL_version_number     2014/7
_olex2_date_sample_data_collection 2016-04-14
_olex2_submission_special_instructions 'No special instructions were received'
####################################################################### 
# 
# This file contains crystal structure data downloaded from the 
# Cambridge Structural Database (CSD) hosted by the Cambridge 
# Crystallographic Data Centre (CCDC).
# 
# Full information about CCDC data access policies and citation 
# guidelines are available at http://www.ccdc.cam.ac.uk/access/V1 
# 
# Audit and citation data items may have been added by the CCDC. 
# Please retain this information to preserve the provenance of 
# this file and to allow appropriate attribution of the data. 
# 
#######################################################################

data_pc-m-4Me-TPE
_database_code_depnum_ccdc_archive 'CCDC 1579024'
_audit_update_record             
;
2017-10-10 deposited with the CCDC.
2018-04-24 downloaded from the CCDC.
;
_audit_creation_date             2016-06-23
_audit_creation_method           
;
Olex2 1.2
(compiled 2016.02.19 svn.r3266 for OlexSys, GUI svn.r5155)
;
_chemical_name_common            ?
_chemical_name_systematic        
;
 ? 
;
_chemical_formula_moiety         'C30 H26'
_chemical_formula_sum            'C30 H26'
_chemical_formula_weight         386.51
_chemical_melting_point          ?
loop_
_atom_type_symbol
_atom_type_description
_atom_type_scat_dispersion_real
_atom_type_scat_dispersion_imag
_atom_type_scat_source
C C 0.0033 0.0016 'International Tables Vol C Tables 4.2.6.8 and 6.1.1.4'
H H 0.0000 0.0000 'International Tables Vol C Tables 4.2.6.8 and 6.1.1.4'

_shelx_space_group_comment       
;
The symmetry employed for this shelxl refinement is uniquely defined
by the following loop, which should always be used as a source of
symmetry information in preference to the above space-group names.
They are only intended as comments.
;
_space_group_crystal_system      monoclinic
_space_group_IT_number           14
_space_group_name_H-M_alt        'P 1 21/c 1'
_space_group_name_Hall           '-P 2ybc'
loop_
_space_group_symop_operation_xyz
'x, y, z'
'-x, y+1/2, -z+1/2'
'-x, -y, -z'
'x, -y-1/2, z-1/2'

_cell_length_a                   17.4337(14)
_cell_length_b                   6.9903(4)
_cell_length_c                   17.9350(12)
_cell_angle_alpha                90
_cell_angle_beta                 103.640(7)
_cell_angle_gamma                90
_cell_volume                     2124.0(3)
_cell_formula_units_Z            4
_cell_measurement_reflns_used    2551
_cell_measurement_temperature    99.99(10)
_cell_measurement_theta_max      29.1960
_cell_measurement_theta_min      3.7220
_shelx_estimated_absorpt_T_max   ?
_shelx_estimated_absorpt_T_min   ?
_exptl_absorpt_coefficient_mu    0.068
_exptl_absorpt_correction_T_max  1.00000
_exptl_absorpt_correction_T_min  0.53902
_exptl_absorpt_correction_type   multi-scan
_exptl_absorpt_process_details   
;
CrysAlisPro, Agilent Technologies,
Version 1.171.37.35 (release 13-08-2014 CrysAlis171 .NET)
(compiled Aug 13 2014,18:06:01)
Empirical absorption correction using spherical harmonics,
 implemented in SCALE3 ABSPACK scaling algorithm.
;
_exptl_absorpt_special_details   ?
_exptl_crystal_colour            colourless
_exptl_crystal_density_diffrn    1.209
_exptl_crystal_density_meas      ?
_exptl_crystal_density_method    'not measured'
_exptl_crystal_description       plate
_exptl_crystal_F_000             824
_exptl_crystal_preparation       ?
_exptl_crystal_size_max          0.40
_exptl_crystal_size_mid          0.35
_exptl_crystal_size_min          0.02
_exptl_special_details           
;
 ? 
;
_exptl_transmission_factor_max   ?
_exptl_transmission_factor_min   ?
_diffrn_reflns_av_R_equivalents  0.0619
_diffrn_reflns_av_unetI/netI     0.0833
_diffrn_reflns_limit_h_max       21
_diffrn_reflns_limit_h_min       -15
_diffrn_reflns_limit_k_max       6
_diffrn_reflns_limit_k_min       -8
_diffrn_reflns_limit_l_max       22
_diffrn_reflns_limit_l_min       -22
_diffrn_reflns_number            12065
_diffrn_reflns_theta_full        25.000
_diffrn_reflns_theta_max         25.999
_diffrn_reflns_theta_min         3.153
_diffrn_ambient_environment      N~2~
_diffrn_ambient_temperature      99.99(10)
_diffrn_detector                 'CCD plate'
_diffrn_detector_area_resol_mean 10.3587
_diffrn_detector_type            Atlas
_diffrn_measured_fraction_theta_full 0.986
_diffrn_measured_fraction_theta_max 0.986
_diffrn_measurement_details      
;
#__ type_ start__ end____ width___ exp.time_
  1 omega  -44.00   54.00   1.0000   30.0000
omega____ theta____ kappa____ phi______ frames
    -      -15.3887   57.0000  -60.0000 98

#__ type_ start__ end____ width___ exp.time_
  2 omega  -20.00   59.00   1.0000   30.0000
omega____ theta____ kappa____ phi______ frames
    -       15.8574  -99.0000   60.0000 79

#__ type_ start__ end____ width___ exp.time_
  3 omega  -14.00   93.00   1.0000   30.0000
omega____ theta____ kappa____ phi______ frames
    -       15.8574   77.0000 -180.0000 107
;
_diffrn_measurement_device       'kappa diffractometer'
_diffrn_measurement_device_type  'SuperNova, Dual, Mo at zero, Atlas'
_diffrn_measurement_method       '\w scans'
_diffrn_orient_matrix_UB_11      0.0399319000
_diffrn_orient_matrix_UB_12      -0.0217975000
_diffrn_orient_matrix_UB_13      0.0007891000
_diffrn_orient_matrix_UB_21      0.0124352000
_diffrn_orient_matrix_UB_22      0.0800542000
_diffrn_orient_matrix_UB_23      0.0241330000
_diffrn_orient_matrix_UB_31      0.0021395000
_diffrn_orient_matrix_UB_32      -0.0584277000
_diffrn_orient_matrix_UB_33      0.0327405000
_diffrn_radiation_monochromator  mirror
_diffrn_radiation_probe          x-ray
_diffrn_radiation_type           MoK\a
_diffrn_radiation_wavelength     0.71073
_diffrn_source                   'SuperNova (Mo) X-ray Source'
_diffrn_source_current           0.80
_diffrn_source_power             0.040
_diffrn_source_target            Mo
_diffrn_source_voltage           50
_reflns_Friedel_coverage         0.000
_reflns_Friedel_fraction_full    .
_reflns_Friedel_fraction_max     .
_reflns_number_gt                2716
_reflns_number_total             4123
_reflns_odcompleteness_completeness 99.49
_reflns_odcompleteness_iscentric 1
_reflns_odcompleteness_theta     27.04
_reflns_special_details          
;
 Reflections were merged by SHELXL according to the crystal
 class for the calculation of statistics and refinement.
 
 _reflns_Friedel_fraction is defined as the number of unique
 Friedel pairs measured divided by the number that would be
 possible theoretically, ignoring centric projections and
 systematic absences.
;
_reflns_threshold_expression     'I > 2\s(I)'
_computing_cell_refinement       
;
CrysAlisPro, Agilent Technologies,
Version 1.171.37.35 (release 13-08-2014 CrysAlis171 .NET)
(compiled Aug 13 2014,18:06:01)
;
_computing_data_collection       
;
CrysAlisPro, Agilent Technologies,
Version 1.171.37.35 (release 13-08-2014 CrysAlis171 .NET)
(compiled Aug 13 2014,18:06:01)
;
_computing_data_reduction        
;
CrysAlisPro, Agilent Technologies,
Version 1.171.37.35 (release 13-08-2014 CrysAlis171 .NET)
(compiled Aug 13 2014,18:06:01)
;
_computing_molecular_graphics    'Olex2 (Dolomanov et al., 2009)'
_computing_publication_material  'Olex2 (Dolomanov et al., 2009)'
_computing_structure_refinement  'ShelXL (Sheldrick, 2015)'
_computing_structure_solution    'ShelXS (Sheldrick, 2008)'
_refine_diff_density_max         0.224
_refine_diff_density_min         -0.281
_refine_diff_density_rms         0.054
_refine_ls_extinction_coef       .
_refine_ls_extinction_method     none
_refine_ls_goodness_of_fit_ref   1.003
_refine_ls_hydrogen_treatment    constr
_refine_ls_matrix_type           full
_refine_ls_number_parameters     275
_refine_ls_number_reflns         4123
_refine_ls_number_restraints     0
_refine_ls_R_factor_all          0.1085
_refine_ls_R_factor_gt           0.0615
_refine_ls_restrained_S_all      1.003
_refine_ls_shift/su_max          0.000
_refine_ls_shift/su_mean         0.000
_refine_ls_structure_factor_coef Fsqd
_refine_ls_weighting_details     
'w=1/[\s^2^(Fo^2^)+(0.0650P)^2^] where P=(Fo^2^+2Fc^2^)/3'
_refine_ls_weighting_scheme      calc
_refine_ls_wR_factor_gt          0.1268
_refine_ls_wR_factor_ref         0.1463
_refine_special_details          ?
_olex2_refinement_description    
;
1. Fixed Uiso
 At 1.2 times of:
  All C(H) groups
 At 1.5 times of:
  All C(H,H,H) groups
2.a Aromatic/amide H refined with riding coordinates:
 C4(H4), C5(H5), C6(H6), C7(H7), C11(H11), C13(H13), C22(H22), C24(H24),
 C26(H26), C32(H32), C33(H33), C34(H34), C35(H35), C36(H36)
2.b Idealised Me refined as rotating group:
 C15(H15A,H15B,H15C), C16(H16A,H16B,H16C), C27(H27A,H27B,H27C), C28(H28A,H28B,
 H28C)
;
_atom_sites_solution_hydrogens   geom
_atom_sites_solution_primary     direct
_atom_sites_solution_secondary   ?
loop_
_atom_site_label
_atom_site_type_symbol
_atom_site_fract_x
_atom_site_fract_y
_atom_site_fract_z
_atom_site_U_iso_or_equiv
_atom_site_adp_type
_atom_site_occupancy
_atom_site_site_symmetry_order
_atom_site_calc_flag
_atom_site_refinement_flags_posn
_atom_site_refinement_flags_adp
_atom_site_refinement_flags_occupancy
_atom_site_disorder_assembly
_atom_site_disorder_group
C1 C 0.24437(13) 0.6890(3) 0.31958(12) 0.0176(5) Uani 1 1 d . . . . .
C2 C 0.31387(13) 0.5988(3) 0.32063(12) 0.0184(5) Uani 1 1 d . . . . .
C3 C 0.35808(13) 0.6418(3) 0.26402(12) 0.0180(5) Uani 1 1 d . . . . .
C4 C 0.42686(13) 0.5391(3) 0.26208(13) 0.0226(5) Uani 1 1 d . . . . .
H4 H 0.4468 0.4487 0.3015 0.027 Uiso 1 1 calc R . . . .
C5 C 0.46614(13) 0.5656(3) 0.20489(13) 0.0244(5) Uani 1 1 d . . . . .
H5 H 0.5133 0.4971 0.2055 0.029 Uiso 1 1 calc R . . . .
C6 C 0.43570(13) 0.6947(3) 0.14589(13) 0.0237(5) Uani 1 1 d . . . . .
H6 H 0.4606 0.7091 0.1045 0.028 Uiso 1 1 calc R . . . .
C7 C 0.36998(13) 0.8004(3) 0.14772(13) 0.0216(5) Uani 1 1 d . . . . .
H7 H 0.3499 0.8868 0.1069 0.026 Uiso 1 1 calc R . . . .
C8 C 0.33113(13) 0.7854(3) 0.20818(12) 0.0194(5) Uani 1 1 d . . . . .
C9 C 0.26292(13) 0.9010(3) 0.21299(12) 0.0200(5) Uani 1 1 d . . . . .
C10 C 0.24061(13) 1.0742(3) 0.17072(12) 0.0213(5) Uani 1 1 d . . . . .
C11 C 0.16934(14) 1.1570(3) 0.17285(13) 0.0232(5) Uani 1 1 d . . . . .
H11 H 0.1545 1.2707 0.1441 0.028 Uiso 1 1 calc R . . . .
C12 C 0.11770(13) 1.0842(3) 0.21454(12) 0.0219(5) Uani 1 1 d . . . . .
C13 C 0.14345(13) 0.9297(3) 0.26188(12) 0.0205(5) Uani 1 1 d . . . . .
H13 H 0.1110 0.8821 0.2935 0.025 Uiso 1 1 calc R . . . .
C14 C 0.21655(13) 0.8412(3) 0.26441(12) 0.0182(5) Uani 1 1 d . . . . .
C15 C 0.29238(15) 1.1822(3) 0.12821(15) 0.0320(6) Uani 1 1 d . . . . .
H15A H 0.3477 1.1701 0.1560 0.048 Uiso 1 1 calc GR . . . .
H15B H 0.2773 1.3176 0.1246 0.048 Uiso 1 1 calc GR . . . .
H15C H 0.2856 1.1289 0.0765 0.048 Uiso 1 1 calc GR . . . .
C16 C 0.03901(14) 1.1776(3) 0.20901(14) 0.0279(6) Uani 1 1 d . . . . .
H16A H 0.0114 1.1123 0.2434 0.042 Uiso 1 1 calc GR . . . .
H16B H 0.0074 1.1691 0.1561 0.042 Uiso 1 1 calc GR . . . .
H16C H 0.0469 1.3123 0.2240 0.042 Uiso 1 1 calc GR . . . .
C21 C 0.19797(13) 0.6408(3) 0.37724(12) 0.0195(5) Uani 1 1 d . . . . .
C22 C 0.19546(13) 0.7671(3) 0.43666(13) 0.0224(5) Uani 1 1 d . . . . .
H22 H 0.2231 0.8850 0.4399 0.027 Uiso 1 1 calc R . . . .
C23 C 0.15320(14) 0.7241(3) 0.49147(13) 0.0248(5) Uani 1 1 d . . . . .
C24 C 0.11243(13) 0.5520(3) 0.48515(13) 0.0260(5) Uani 1 1 d . . . . .
H24 H 0.0832 0.5215 0.5220 0.031 Uiso 1 1 calc R . . . .
C25 C 0.11331(13) 0.4230(3) 0.42623(13) 0.0228(5) Uani 1 1 d . . . . .
C26 C 0.15720(12) 0.4684(3) 0.37330(12) 0.0205(5) Uani 1 1 d . . . . .
H26 H 0.1594 0.3800 0.3336 0.025 Uiso 1 1 calc R . . . .
C27 C 0.15140(16) 0.8609(3) 0.55639(14) 0.0370(6) Uani 1 1 d . . . . .
H27A H 0.1966 0.9481 0.5636 0.056 Uiso 1 1 calc GR . . . .
H27B H 0.1541 0.7884 0.6037 0.056 Uiso 1 1 calc GR . . . .
H27C H 0.1023 0.9350 0.5439 0.056 Uiso 1 1 calc GR . . . .
C28 C 0.06479(16) 0.2424(3) 0.41867(15) 0.0348(6) Uani 1 1 d . . . . .
H28A H 0.0150 0.2618 0.3805 0.052 Uiso 1 1 calc GR . . . .
H28B H 0.0537 0.2109 0.4683 0.052 Uiso 1 1 calc GR . . . .
H28C H 0.0942 0.1373 0.4023 0.052 Uiso 1 1 calc GR . . . .
C31 C 0.34536(13) 0.4484(3) 0.37933(12) 0.0200(5) Uani 1 1 d . . . . .
C32 C 0.38672(13) 0.4953(3) 0.45264(12) 0.0236(5) Uani 1 1 d . . . . .
H32 H 0.3936 0.6261 0.4670 0.028 Uiso 1 1 calc R . . . .
C33 C 0.41834(14) 0.3553(3) 0.50549(14) 0.0280(6) Uani 1 1 d . . . . .
H33 H 0.4469 0.3905 0.5555 0.034 Uiso 1 1 calc R . . . .
C34 C 0.40852(14) 0.1645(3) 0.48563(14) 0.0287(6) Uani 1 1 d . . . . .
H34 H 0.4302 0.0683 0.5219 0.034 Uiso 1 1 calc R . . . .
C35 C 0.36690(14) 0.1141(3) 0.41269(14) 0.0293(6) Uani 1 1 d . . . . .
H35 H 0.3600 -0.0170 0.3988 0.035 Uiso 1 1 calc R . . . .
C36 C 0.33531(14) 0.2544(3) 0.36001(14) 0.0248(5) Uani 1 1 d . . . . .
H36 H 0.3065 0.2188 0.3102 0.030 Uiso 1 1 calc R . . . .

loop_
_atom_site_aniso_label
_atom_site_aniso_U_11
_atom_site_aniso_U_22
_atom_site_aniso_U_33
_atom_site_aniso_U_23
_atom_site_aniso_U_13
_atom_site_aniso_U_12
C1 0.0196(12) 0.0165(10) 0.0181(12) -0.0028(8) 0.0073(10) -0.0018(8)
C2 0.0196(12) 0.0171(10) 0.0194(12) -0.0025(8) 0.0063(10) -0.0038(8)
C3 0.0171(12) 0.0188(10) 0.0189(12) -0.0029(8) 0.0057(10) -0.0031(8)
C4 0.0219(13) 0.0214(11) 0.0254(13) 0.0010(9) 0.0075(11) 0.0017(9)
C5 0.0222(13) 0.0211(11) 0.0325(14) -0.0017(9) 0.0119(11) 0.0023(9)
C6 0.0253(14) 0.0254(11) 0.0231(13) -0.0044(9) 0.0112(10) -0.0047(9)
C7 0.0245(13) 0.0207(11) 0.0211(13) -0.0009(8) 0.0084(10) -0.0008(9)
C8 0.0217(13) 0.0157(10) 0.0209(13) -0.0024(8) 0.0053(10) -0.0047(8)
C9 0.0221(13) 0.0216(11) 0.0167(12) -0.0029(8) 0.0055(10) -0.0030(9)
C10 0.0227(13) 0.0235(11) 0.0186(12) -0.0001(9) 0.0065(10) -0.0006(9)
C11 0.0260(14) 0.0208(11) 0.0223(13) 0.0047(9) 0.0048(11) 0.0047(9)
C12 0.0204(13) 0.0223(11) 0.0222(13) -0.0032(9) 0.0036(10) 0.0025(9)
C13 0.0196(12) 0.0211(11) 0.0212(12) -0.0027(9) 0.0054(10) -0.0035(9)
C14 0.0193(12) 0.0174(10) 0.0187(12) -0.0041(8) 0.0060(10) -0.0025(8)
C15 0.0317(15) 0.0303(13) 0.0384(16) 0.0108(10) 0.0169(12) 0.0068(10)
C16 0.0239(14) 0.0269(12) 0.0316(15) 0.0014(10) 0.0040(11) 0.0025(9)
C21 0.0174(12) 0.0211(11) 0.0195(12) 0.0020(8) 0.0036(10) 0.0033(8)
C22 0.0187(13) 0.0232(11) 0.0254(13) -0.0016(9) 0.0052(10) 0.0017(9)
C23 0.0207(13) 0.0336(13) 0.0193(13) -0.0008(9) 0.0031(10) 0.0062(10)
C24 0.0233(14) 0.0368(13) 0.0196(13) 0.0061(10) 0.0084(10) 0.0063(10)
C25 0.0174(13) 0.0254(12) 0.0266(13) 0.0081(9) 0.0072(10) 0.0044(9)
C26 0.0210(13) 0.0205(11) 0.0207(13) 0.0019(8) 0.0061(10) 0.0033(9)
C27 0.0325(16) 0.0509(15) 0.0286(15) -0.0100(11) 0.0091(12) 0.0046(12)
C28 0.0394(17) 0.0295(13) 0.0412(16) 0.0066(11) 0.0212(13) -0.0010(11)
C31 0.0194(12) 0.0215(11) 0.0208(12) 0.0012(9) 0.0078(10) 0.0011(9)
C32 0.0265(13) 0.0225(11) 0.0241(13) -0.0031(9) 0.0105(11) 0.0014(9)
C33 0.0264(14) 0.0369(14) 0.0224(13) 0.0023(10) 0.0091(11) 0.0039(10)
C34 0.0275(14) 0.0304(13) 0.0319(16) 0.0139(10) 0.0142(12) 0.0084(10)
C35 0.0293(14) 0.0204(12) 0.0405(16) 0.0035(10) 0.0128(12) 0.0015(9)
C36 0.0240(13) 0.0217(12) 0.0282(14) -0.0027(9) 0.0051(10) -0.0036(9)

_geom_special_details            
;
 All esds (except the esd in the dihedral angle between two l.s. planes)
 are estimated using the full covariance matrix.  The cell esds are taken
 into account individually in the estimation of esds in distances, angles
 and torsion angles; correlations between esds in cell parameters are only
 used when they are defined by crystal symmetry.  An approximate (isotropic)
 treatment of cell esds is used for estimating esds involving l.s. planes.
;
loop_
_geom_bond_atom_site_label_1
_geom_bond_atom_site_label_2
_geom_bond_distance
_geom_bond_site_symmetry_2
_geom_bond_publ_flag
C1 C2 1.362(3) . ?
C1 C14 1.456(3) . ?
C1 C21 1.494(3) . ?
C2 C3 1.444(3) . ?
C2 C31 1.498(3) . ?
C3 C4 1.405(3) . ?
C3 C8 1.418(3) . ?
C4 C5 1.373(3) . ?
C5 C6 1.397(3) . ?
C6 C7 1.371(3) . ?
C7 C8 1.411(3) . ?
C8 C9 1.457(3) . ?
C9 C10 1.433(3) . ?
C9 C14 1.425(3) . ?
C10 C11 1.379(3) . ?
C10 C15 1.513(3) . ?
C11 C12 1.395(3) . ?
C12 C13 1.382(3) . ?
C12 C16 1.501(3) . ?
C13 C14 1.408(3) . ?
C21 C22 1.392(3) . ?
C21 C26 1.393(3) . ?
C22 C23 1.393(3) . ?
C23 C24 1.388(3) . ?
C23 C27 1.513(3) . ?
C24 C25 1.392(3) . ?
C25 C26 1.389(3) . ?
C25 C28 1.508(3) . ?
C31 C32 1.382(3) . ?
C31 C36 1.400(3) . ?
C32 C33 1.383(3) . ?
C33 C34 1.381(3) . ?
C34 C35 1.384(3) . ?
C35 C36 1.383(3) . ?

loop_
_geom_angle_atom_site_label_1
_geom_angle_atom_site_label_2
_geom_angle_atom_site_label_3
_geom_angle
_geom_angle_site_symmetry_1
_geom_angle_site_symmetry_3
_geom_angle_publ_flag
C2 C1 C14 120.0(2) . . ?
C2 C1 C21 120.75(18) . . ?
C14 C1 C21 119.15(18) . . ?
C1 C2 C3 120.98(19) . . ?
C1 C2 C31 120.8(2) . . ?
C3 C2 C31 118.20(19) . . ?
C4 C3 C2 120.75(19) . . ?
C4 C3 C8 119.1(2) . . ?
C8 C3 C2 120.08(19) . . ?
C5 C4 C3 121.9(2) . . ?
C4 C5 C6 119.1(2) . . ?
C7 C6 C5 120.0(2) . . ?
C6 C7 C8 122.3(2) . . ?
C3 C8 C9 119.3(2) . . ?
C7 C8 C3 117.14(19) . . ?
C7 C8 C9 123.41(19) . . ?
C10 C9 C8 124.1(2) . . ?
C14 C9 C8 118.14(18) . . ?
C14 C9 C10 117.7(2) . . ?
C9 C10 C15 124.6(2) . . ?
C11 C10 C9 118.3(2) . . ?
C11 C10 C15 116.93(19) . . ?
C10 C11 C12 124.16(19) . . ?
C11 C12 C16 120.09(19) . . ?
C13 C12 C11 117.2(2) . . ?
C13 C12 C16 122.7(2) . . ?
C12 C13 C14 121.6(2) . . ?
C9 C14 C1 120.34(19) . . ?
C13 C14 C1 119.8(2) . . ?
C13 C14 C9 119.86(19) . . ?
C22 C21 C1 120.46(19) . . ?
C22 C21 C26 118.7(2) . . ?
C26 C21 C1 120.86(18) . . ?
C21 C22 C23 121.4(2) . . ?
C22 C23 C27 121.1(2) . . ?
C24 C23 C22 118.4(2) . . ?
C24 C23 C27 120.5(2) . . ?
C23 C24 C25 121.8(2) . . ?
C24 C25 C28 120.3(2) . . ?
C26 C25 C24 118.5(2) . . ?
C26 C25 C28 121.2(2) . . ?
C25 C26 C21 121.3(2) . . ?
C32 C31 C2 121.65(17) . . ?
C32 C31 C36 118.17(19) . . ?
C36 C31 C2 120.15(19) . . ?
C31 C32 C33 121.23(19) . . ?
C34 C33 C32 120.1(2) . . ?
C33 C34 C35 119.7(2) . . ?
C36 C35 C34 120.1(2) . . ?
C35 C36 C31 120.8(2) . . ?

loop_
_geom_torsion_atom_site_label_1
_geom_torsion_atom_site_label_2
_geom_torsion_atom_site_label_3
_geom_torsion_atom_site_label_4
_geom_torsion
_geom_torsion_site_symmetry_1
_geom_torsion_site_symmetry_2
_geom_torsion_site_symmetry_3
_geom_torsion_site_symmetry_4
_geom_torsion_publ_flag
C1 C2 C3 C4 -175.55(19) . . . . ?
C1 C2 C3 C8 2.7(3) . . . . ?
C1 C2 C31 C32 -81.9(3) . . . . ?
C1 C2 C31 C36 100.0(3) . . . . ?
C1 C21 C22 C23 -179.3(2) . . . . ?
C1 C21 C26 C25 -179.42(19) . . . . ?
C2 C1 C14 C9 -2.0(3) . . . . ?
C2 C1 C14 C13 177.93(18) . . . . ?
C2 C1 C21 C22 106.6(2) . . . . ?
C2 C1 C21 C26 -72.6(3) . . . . ?
C2 C3 C4 C5 174.22(19) . . . . ?
C2 C3 C8 C7 -170.57(18) . . . . ?
C2 C3 C8 C9 5.8(3) . . . . ?
C2 C31 C32 C33 -177.3(2) . . . . ?
C2 C31 C36 C35 177.3(2) . . . . ?
C3 C2 C31 C32 99.7(3) . . . . ?
C3 C2 C31 C36 -78.4(3) . . . . ?
C3 C4 C5 C6 -1.7(3) . . . . ?
C3 C8 C9 C10 166.16(19) . . . . ?
C3 C8 C9 C14 -12.1(3) . . . . ?
C4 C3 C8 C7 7.7(3) . . . . ?
C4 C3 C8 C9 -175.94(18) . . . . ?
C4 C5 C6 C7 3.5(3) . . . . ?
C5 C6 C7 C8 0.5(3) . . . . ?
C6 C7 C8 C3 -6.1(3) . . . . ?
C6 C7 C8 C9 177.73(19) . . . . ?
C7 C8 C9 C10 -17.7(3) . . . . ?
C7 C8 C9 C14 164.05(19) . . . . ?
C8 C3 C4 C5 -4.0(3) . . . . ?
C8 C9 C10 C11 171.9(2) . . . . ?
C8 C9 C10 C15 -12.9(3) . . . . ?
C8 C9 C14 C1 10.3(3) . . . . ?
C8 C9 C14 C13 -169.69(18) . . . . ?
C9 C10 C11 C12 0.9(3) . . . . ?
C10 C9 C14 C1 -168.06(18) . . . . ?
C10 C9 C14 C13 12.0(3) . . . . ?
C10 C11 C12 C13 6.2(3) . . . . ?
C10 C11 C12 C16 -175.9(2) . . . . ?
C11 C12 C13 C14 -4.0(3) . . . . ?
C12 C13 C14 C1 174.99(18) . . . . ?
C12 C13 C14 C9 -5.0(3) . . . . ?
C14 C1 C2 C3 -4.6(3) . . . . ?
C14 C1 C2 C31 177.08(17) . . . . ?
C14 C1 C21 C22 -70.1(3) . . . . ?
C14 C1 C21 C26 110.6(2) . . . . ?
C14 C9 C10 C11 -9.9(3) . . . . ?
C14 C9 C10 C15 165.3(2) . . . . ?
C15 C10 C11 C12 -174.7(2) . . . . ?
C16 C12 C13 C14 178.16(19) . . . . ?
C21 C1 C2 C3 178.64(18) . . . . ?
C21 C1 C2 C31 0.3(3) . . . . ?
C21 C1 C14 C9 174.76(18) . . . . ?
C21 C1 C14 C13 -5.3(3) . . . . ?
C21 C22 C23 C24 -0.7(3) . . . . ?
C21 C22 C23 C27 179.3(2) . . . . ?
C22 C21 C26 C25 1.3(3) . . . . ?
C22 C23 C24 C25 0.4(3) . . . . ?
C23 C24 C25 C26 0.8(3) . . . . ?
C23 C24 C25 C28 -176.7(2) . . . . ?
C24 C25 C26 C21 -1.7(3) . . . . ?
C26 C21 C22 C23 -0.1(3) . . . . ?
C27 C23 C24 C25 -179.7(2) . . . . ?
C28 C25 C26 C21 175.8(2) . . . . ?
C31 C2 C3 C4 2.8(3) . . . . ?
C31 C2 C3 C8 -178.95(17) . . . . ?
C31 C32 C33 C34 -0.4(4) . . . . ?
C32 C31 C36 C35 -0.8(4) . . . . ?
C32 C33 C34 C35 0.0(4) . . . . ?
C33 C34 C35 C36 0.0(4) . . . . ?
C34 C35 C36 C31 0.5(4) . . . . ?
C36 C31 C32 C33 0.8(3) . . . . ?

_shelx_res_file                  
;
    cai39a.res created by SHELXL-2014/7

TITL cai39a in P21/c #14
REM reset to P21/c #14
CELL 0.71073 17.433724 6.990251 17.935022 90 103.6403 90
ZERR 4 0.001397 0.000369 0.00116 0 0.0071 0
LATT 1
SYMM -X,0.5+Y,0.5-Z
SFAC C H
UNIT 120 104

L.S. 6
PLAN  20
TEMP -173
BOND
CONF
fmap 2
acta 50
OMIT 0 52
OMIT 6 3 9
OMIT 6 3 6
OMIT 8 4 8
OMIT -3 3 9
OMIT 8 4 12
OMIT 3 3 0
OMIT 14 0 0
OMIT 0 3 9
OMIT 14 1 1
OMIT 19 1 0
OMIT -11 0 2
OMIT 12 0 0
OMIT -16 1 4
OMIT -14 1 11
OMIT -15 1 5
OMIT -21 1 3
OMIT 2 4 18
OMIT -16 4 8
OMIT -6 1 6
OMIT -16 2 7
OMIT 9 6 6
OMIT 3 0 6
OMIT -20 2 8
OMIT -16 1 6
OMIT -3 3 5
OMIT -5 8 6
OMIT -10 1 4
OMIT 17 1 1
OMIT -6 3 3
OMIT 6 2 3
OMIT 13 0 0
OMIT 8 4 4
OMIT 9 7 4
OMIT -1 2 5
OMIT -15 4 5
OMIT -15 3 13
OMIT -8 1 7
OMIT 8 3 3
OMIT -9 5 15
OMIT -8 4 4
OMIT 7 4 0
OMIT -20 2 9
OMIT 0 0 6
OMIT 9 2 9
OMIT -10 1 16
OMIT -10 3 2
REM <olex2.extras>
REM <HklSrc "%.\\cai39a.hkl">
REM </olex2.extras>

WGHT    0.065000
FVAR       2.19223
C1    1    0.244368    0.688978    0.319583    11.00000    0.01962    0.01647 =
         0.01813   -0.00278    0.00729   -0.00181
C2    1    0.313867    0.598810    0.320632    11.00000    0.01962    0.01710 =
         0.01942   -0.00250    0.00629   -0.00377
C3    1    0.358077    0.641809    0.264023    11.00000    0.01706    0.01877 =
         0.01886   -0.00286    0.00572   -0.00305
C4    1    0.426863    0.539103    0.262080    11.00000    0.02189    0.02143 =
         0.02544    0.00099    0.00748    0.00171
AFIX  43
H4    2    0.446775    0.448745    0.301454    11.00000   -1.20000
AFIX   0
C5    1    0.466135    0.565600    0.204892    11.00000    0.02218    0.02114 =
         0.03254   -0.00168    0.01188    0.00233
AFIX  43
H5    2    0.513335    0.497102    0.205462    11.00000   -1.20000
AFIX   0
C6    1    0.435702    0.694664    0.145888    11.00000    0.02531    0.02537 =
         0.02314   -0.00437    0.01121   -0.00468
AFIX  43
H6    2    0.460574    0.709148    0.104453    11.00000   -1.20000
AFIX   0
C7    1    0.369976    0.800446    0.147722    11.00000    0.02448    0.02069 =
         0.02113   -0.00086    0.00841   -0.00078
AFIX  43
H7    2    0.349880    0.886826    0.106895    11.00000   -1.20000
AFIX   0
C8    1    0.331127    0.785447    0.208183    11.00000    0.02172    0.01571 =
         0.02092   -0.00244    0.00527   -0.00470
C9    1    0.262919    0.900953    0.212987    11.00000    0.02214    0.02164 =
         0.01668   -0.00291    0.00554   -0.00296
C10   1    0.240614    1.074200    0.170718    11.00000    0.02270    0.02346 =
         0.01855   -0.00006    0.00653   -0.00060
C11   1    0.169336    1.156965    0.172853    11.00000    0.02597    0.02085 =
         0.02228    0.00470    0.00480    0.00473
AFIX  43
H11   2    0.154473    1.270742    0.144106    11.00000   -1.20000
AFIX   0
C12   1    0.117702    1.084206    0.214538    11.00000    0.02039    0.02225 =
         0.02219   -0.00317    0.00359    0.00253
C13   1    0.143445    0.929724    0.261883    11.00000    0.01959    0.02111 =
         0.02120   -0.00271    0.00543   -0.00348
AFIX  43
H13   2    0.111036    0.882083    0.293487    11.00000   -1.20000
AFIX   0
C14   1    0.216546    0.841223    0.264414    11.00000    0.01927    0.01738 =
         0.01874   -0.00409    0.00602   -0.00253
C15   1    0.292377    1.182216    0.128215    11.00000    0.03173    0.03032 =
         0.03837    0.01085    0.01688    0.00676
AFIX 137
H15A  2    0.347739    1.170130    0.156025    11.00000   -1.50000
H15B  2    0.277324    1.317580    0.124562    11.00000   -1.50000
H15C  2    0.285590    1.128889    0.076533    11.00000   -1.50000
AFIX   0
C16   1    0.039008    1.177584    0.209014    11.00000    0.02388    0.02693 =
         0.03156    0.00136    0.00404    0.00245
AFIX 137
H16A  2    0.011356    1.112282    0.243364    11.00000   -1.50000
H16B  2    0.007442    1.169100    0.156108    11.00000   -1.50000
H16C  2    0.046857    1.312323    0.223962    11.00000   -1.50000
AFIX   0
C21   1    0.197973    0.640838    0.377243    11.00000    0.01736    0.02110 =
         0.01954    0.00203    0.00359    0.00331
C22   1    0.195456    0.767114    0.436664    11.00000    0.01871    0.02315 =
         0.02538   -0.00160    0.00522    0.00171
AFIX  43
H22   2    0.223129    0.885044    0.439899    11.00000   -1.20000
AFIX   0
C23   1    0.153199    0.724106    0.491467    11.00000    0.02067    0.03357 =
         0.01932   -0.00085    0.00305    0.00619
C24   1    0.112434    0.552045    0.485153    11.00000    0.02326    0.03683 =
         0.01955    0.00612    0.00841    0.00626
AFIX  43
H24   2    0.083154    0.521522    0.522021    11.00000   -1.20000
AFIX   0
C25   1    0.113309    0.422992    0.426231    11.00000    0.01744    0.02537 =
         0.02663    0.00813    0.00724    0.00440
C26   1    0.157196    0.468374    0.373298    11.00000    0.02103    0.02050 =
         0.02067    0.00194    0.00610    0.00326
AFIX  43
H26   2    0.159440    0.380022    0.333620    11.00000   -1.20000
AFIX   0
C27   1    0.151399    0.860943    0.556388    11.00000    0.03245    0.05089 =
         0.02864   -0.00997    0.00912    0.00459
AFIX 137
H27A  2    0.196592    0.948088    0.563649    11.00000   -1.50000
H27B  2    0.154133    0.788360    0.603691    11.00000   -1.50000
H27C  2    0.102307    0.935018    0.543876    11.00000   -1.50000
AFIX   0
C28   1    0.064793    0.242431    0.418670    11.00000    0.03942    0.02947 =
         0.04124    0.00659    0.02118   -0.00097
AFIX 137
H28A  2    0.014980    0.261765    0.380516    11.00000   -1.50000
H28B  2    0.053703    0.210894    0.468328    11.00000   -1.50000
H28C  2    0.094159    0.137260    0.402251    11.00000   -1.50000
AFIX   0
C31   1    0.345357    0.448351    0.379331    11.00000    0.01937    0.02148 =
         0.02075    0.00119    0.00777    0.00107
C32   1    0.386724    0.495251    0.452641    11.00000    0.02647    0.02251 =
         0.02407   -0.00306    0.01051    0.00144
AFIX  43
H32   2    0.393578    0.626074    0.467016    11.00000   -1.20000
AFIX   0
C33   1    0.418344    0.355271    0.505492    11.00000    0.02636    0.03694 =
         0.02241    0.00231    0.00908    0.00387
AFIX  43
H33   2    0.446862    0.390466    0.555524    11.00000   -1.20000
AFIX   0
C34   1    0.408519    0.164493    0.485635    11.00000    0.02746    0.03040 =
         0.03192    0.01394    0.01422    0.00841
AFIX  43
H34   2    0.430232    0.068257    0.521887    11.00000   -1.20000
AFIX   0
C35   1    0.366901    0.114098    0.412689    11.00000    0.02930    0.02041 =
         0.04052    0.00352    0.01277    0.00151
AFIX  43
H35   2    0.360022   -0.017013    0.398776    11.00000   -1.20000
AFIX   0
C36   1    0.335310    0.254417    0.360013    11.00000    0.02401    0.02167 =
         0.02823   -0.00270    0.00506   -0.00362
AFIX  43
H36   2    0.306463    0.218800    0.310152    11.00000   -1.20000
AFIX   0
HKLF 4

REM  cai39a in P21/c #14
REM R1 =  0.0615 for    2716 Fo > 4sig(Fo)  and  0.1085 for all    4123 data
REM    275 parameters refined using      0 restraints

END

WGHT      0.0587      0.0000

REM Highest difference peak  0.224,  deepest hole -0.281,  1-sigma level  0.054
Q1    1   0.2085  0.8608  0.5919  11.00000  0.05    0.22
Q2    1   0.3793  0.5414  0.2510  11.00000  0.05    0.20
Q3    1   0.2513  0.4618  0.3191  11.00000  0.05    0.20
Q4    1   0.2796  0.6705  0.4144  11.00000  0.05    0.20
Q5    1   0.4877  0.5578  0.5339  11.00000  0.05    0.20
Q6    1   0.0174  1.0581  0.1306  11.00000  0.05    0.20
Q7    1   0.1658  1.0085  0.5495  11.00000  0.05    0.20
Q8    1   0.2665  0.5863  0.3036  11.00000  0.05    0.19
Q9    1   0.1220  0.9398  0.2066  11.00000  0.05    0.18
Q10   1   0.1619  0.6774  0.2496  11.00000  0.05    0.18
Q11   1   0.3822  0.6703  0.3378  11.00000  0.05    0.18
Q12   1   0.3317  0.5973  0.2860  11.00000  0.05    0.18
Q13   1   0.1218  1.2624  0.1091  11.00000  0.05    0.18
Q14   1   0.1088  0.7656  0.3544  11.00000  0.05    0.18
Q15   1   0.2634  0.7589  0.5808  11.00000  0.05    0.17
Q16   1   0.3209  0.4675  0.3173  11.00000  0.05    0.17
Q17   1  -0.0775  1.0645  0.2286  11.00000  0.05    0.17
Q18   1   0.2424  1.1389 -0.0345  11.00000  0.05    0.17
Q19   1  -0.0296  0.4270  0.3531  11.00000  0.05    0.17
Q20   1   0.0898  0.4643  0.3482  11.00000  0.05    0.17
;
_shelx_res_checksum              35580
_shelx_SHELXL_version_number     2014/7
_olex2_date_sample_data_collection 2016-06-16
_olex2_submission_special_instructions 'No special instructions were received'
####################################################################### 
# 
# This file contains crystal structure data downloaded from the 
# Cambridge Structural Database (CSD) hosted by the Cambridge 
# Crystallographic Data Centre (CCDC).
# 
# Full information about CCDC data access policies and citation 
# guidelines are available at http://www.ccdc.cam.ac.uk/access/V1 
# 
# Audit and citation data items may have been added by the CCDC. 
# Please retain this information to preserve the provenance of 
# this file and to allow appropriate attribution of the data. 
# 
#######################################################################

data_pc-sl-TPE
_database_code_depnum_ccdc_archive 'CCDC 1579023'
_audit_update_record             
;
2017-10-10 deposited with the CCDC.
2018-04-24 downloaded from the CCDC.
;
_audit_creation_date             2017-03-08
_audit_creation_method           
;
Olex2 1.2
(compiled 2017.03.02 svn.r3394 for OlexSys, GUI svn.r5324)
;
_shelx_SHELXL_version_number     2014/7
_chemical_name_common            ?
_chemical_name_systematic        
;
 ? 
;
_chemical_formula_moiety         'C30 H22'
_chemical_formula_sum            'C30 H22'
_chemical_formula_weight         382.47
_chemical_melting_point          ?
_chemical_oxdiff_formula         'C20 H26'
loop_
_atom_type_symbol
_atom_type_description
_atom_type_scat_dispersion_real
_atom_type_scat_dispersion_imag
_atom_type_scat_source
C C 0.0181 0.0091 'International Tables Vol C Tables 4.2.6.8 and 6.1.1.4'
H H 0.0000 0.0000 'International Tables Vol C Tables 4.2.6.8 and 6.1.1.4'

_shelx_space_group_comment       
;
The symmetry employed for this shelxl refinement is uniquely defined
by the following loop, which should always be used as a source of
symmetry information in preference to the above space-group names.
They are only intended as comments.
;
_space_group_crystal_system      monoclinic
_space_group_IT_number           15
_space_group_name_H-M_alt        'C 1 2/c 1'
_space_group_name_Hall           '-C 2yc'
loop_
_space_group_symop_operation_xyz
'x, y, z'
'-x, y, -z+1/2'
'x+1/2, y+1/2, z'
'-x+1/2, y+1/2, -z+1/2'
'-x, -y, -z'
'x, -y, z-1/2'
'-x+1/2, -y+1/2, -z'
'x+1/2, -y+1/2, z-1/2'

_cell_length_a                   18.2724(17)
_cell_length_b                   19.5178(15)
_cell_length_c                   18.301(2)
_cell_angle_alpha                90
_cell_angle_beta                 113.791(12)
_cell_angle_gamma                90
_cell_volume                     5972.3(11)
_cell_formula_units_Z            12
_cell_measurement_reflns_used    1067
_cell_measurement_temperature    220.03(10)
_cell_measurement_theta_max      68.5820
_cell_measurement_theta_min      4.9530
_shelx_estimated_absorpt_T_max   ?
_shelx_estimated_absorpt_T_min   ?
_exptl_absorpt_coefficient_mu    0.545
_exptl_absorpt_correction_T_max  1.00000
_exptl_absorpt_correction_T_min  0.95284
_exptl_absorpt_correction_type   multi-scan
_exptl_absorpt_process_details   
;
CrysAlisPro 1.171.38.46 (Rigaku Oxford Diffraction, 2015)
Empirical absorption correction using spherical harmonics,
 implemented in SCALE3 ABSPACK scaling algorithm.
;
_exptl_absorpt_special_details   ?
_exptl_crystal_colour            colourless
_exptl_crystal_colour_primary    colourless
_exptl_crystal_density_diffrn    1.276
_exptl_crystal_density_meas      ?
_exptl_crystal_density_method    'not measured'
_exptl_crystal_description       block
_exptl_crystal_F_000             2424
_exptl_crystal_size_max          0.08
_exptl_crystal_size_mid          0.06
_exptl_crystal_size_min          0.05
_exptl_special_details           
;
 ? 
;
_exptl_transmission_factor_max   ?
_exptl_transmission_factor_min   ?
_diffrn_reflns_av_R_equivalents  0.0533
_diffrn_reflns_av_unetI/netI     0.0778
_diffrn_reflns_Laue_measured_fraction_full 0.989
_diffrn_reflns_Laue_measured_fraction_max 0.988
_diffrn_reflns_limit_h_max       21
_diffrn_reflns_limit_h_min       -17
_diffrn_reflns_limit_k_max       23
_diffrn_reflns_limit_k_min       -14
_diffrn_reflns_limit_l_max       19
_diffrn_reflns_limit_l_min       -21
_diffrn_reflns_number            9314
_diffrn_reflns_point_group_measured_fraction_full 0.989
_diffrn_reflns_point_group_measured_fraction_max 0.988
_diffrn_reflns_theta_full        66.500
_diffrn_reflns_theta_max         66.995
_diffrn_reflns_theta_min         3.481
_diffrn_ambient_environment      N~2~
_diffrn_ambient_temperature      220.03(10)
_diffrn_detector                 'CCD plate'
_diffrn_detector_area_resol_mean 10.3577
_diffrn_detector_type            Atlas
_diffrn_measured_fraction_theta_full 0.989
_diffrn_measured_fraction_theta_max 0.988
_diffrn_measurement_details      
;
List of Runs (angles in degrees, time in seconds):

  # Type    Start    End  Width  t~exp~   \w     \q     \k     \f   Frames
#--------------------------------------------------------------------------
  1  \w    112.00 152.00   1.00   12.00    --  110.57 111.00 150.00   40
  2  \w     79.00 170.00   1.00   12.00    --  110.57  77.00 -30.00   91
  3  \w    105.00 168.00   1.00   12.00    --  110.57 111.00-180.00   63
  4  \w     40.00 141.00   1.00   12.00    --  110.57 -61.00-180.00  101
  5  \w     44.00 138.00   1.00   12.00    --  110.57 -77.00   0.00   94
  6  \w    -96.00  -2.00   1.00    5.00    --  -40.57 125.00 -30.00   94
  7  \w   -114.00 -14.00   1.00    5.00    --  -40.57 -37.00 150.00  100
;
_diffrn_measurement_device       'kappa diffractometer'
_diffrn_measurement_device_type  'SuperNova, Dual, Cu at zero, Atlas'
_diffrn_measurement_method       '\w scans'
_diffrn_orient_matrix_type       
'CrysAlisPro convention (1999,Acta A55,543-557)'
_diffrn_orient_matrix_UB_11      -0.0854119000
_diffrn_orient_matrix_UB_12      0.0240710000
_diffrn_orient_matrix_UB_13      -0.0526762000
_diffrn_orient_matrix_UB_21      0.0161835000
_diffrn_orient_matrix_UB_22      0.0684916000
_diffrn_orient_matrix_UB_23      0.0458672000
_diffrn_orient_matrix_UB_31      0.0305681000
_diffrn_orient_matrix_UB_32      0.0311166000
_diffrn_orient_matrix_UB_33      -0.0597463000
_diffrn_radiation_monochromator  mirror
_diffrn_radiation_probe          x-ray
_diffrn_radiation_type           CuK\a
_diffrn_radiation_wavelength     1.54184
_diffrn_source                   'micro-focus sealed X-ray tube'
_diffrn_source_current           0.80
_diffrn_source_power             0.040
_diffrn_source_target            Cu
_diffrn_source_type              'SuperNova (Cu) X-ray Source'
_diffrn_source_voltage           50
_reflns_Friedel_coverage         0.000
_reflns_Friedel_fraction_full    .
_reflns_Friedel_fraction_max     .
_reflns_number_gt                2852
_reflns_number_total             5270
_reflns_odcompleteness_completeness 99.01
_reflns_odcompleteness_iscentric 1
_reflns_odcompleteness_theta     68.13
_reflns_special_details          
;
 Reflections were merged by SHELXL according to the crystal
 class for the calculation of statistics and refinement.
 
 _reflns_Friedel_fraction is defined as the number of unique
 Friedel pairs measured divided by the number that would be
 possible theoretically, ignoring centric projections and
 systematic absences.
;
_reflns_threshold_expression     'I > 2\s(I)'
_computing_cell_refinement       'CrysAlisPro 1.171.38.46 (Rigaku OD, 2015)'
_computing_data_collection       'CrysAlisPro 1.171.38.46 (Rigaku OD, 2015)'
_computing_data_reduction        'CrysAlisPro 1.171.38.46 (Rigaku OD, 2015)'
_computing_molecular_graphics    'Olex2 (Dolomanov et al., 2009)'
_computing_publication_material  'Olex2 (Dolomanov et al., 2009)'
_computing_structure_refinement  'ShelXL (Sheldrick, 2015)'
_computing_structure_solution    'ShelXT (Sheldrick, 2015)'
_refine_diff_density_max         0.274
_refine_diff_density_min         -0.182
_refine_diff_density_rms         0.039
_refine_ls_extinction_coef       .
_refine_ls_extinction_method     none
_refine_ls_goodness_of_fit_ref   1.000
_refine_ls_hydrogen_treatment    constr
_refine_ls_matrix_type           full
_refine_ls_number_parameters     406
_refine_ls_number_reflns         5270
_refine_ls_number_restraints     0
_refine_ls_R_factor_all          0.1205
_refine_ls_R_factor_gt           0.0618
_refine_ls_restrained_S_all      1.000
_refine_ls_shift/su_max          0.000
_refine_ls_shift/su_mean         0.000
_refine_ls_structure_factor_coef Fsqd
_refine_ls_weighting_details     
'w=1/[\s^2^(Fo^2^)+(0.0192P)^2^] where P=(Fo^2^+2Fc^2^)/3'
_refine_ls_weighting_scheme      calc
_refine_ls_wR_factor_gt          0.1076
_refine_ls_wR_factor_ref         0.1257
_refine_special_details          ?
_olex2_refinement_description    
;
1. Fixed Uiso
 At 1.2 times of:
  All C(H) groups, All C(H,H) groups
2.a Secondary CH2 refined with riding coordinates:
 C10(H10A,H10B), C20(H20A,H20B), C30(H30A,H30B), C40(H40A,H40B), C10A(H10C,
 H10D), C30A(H30C,H30D)
2.b Aromatic/amide H refined with riding coordinates:
 C12(H12), C14(H14), C15(H15), C16(H16), C22(H22), C24(H24), C25(H25),
 C26(H26), C34(H34), C35(H35), C36(H36), C44(H44), C45(H45), C46(H46),
 C12A(H12A), C14A(H14A), C15A(H15A), C16A(H16A), C34A(H34A), C35A(H35A),
 C36A(H36A)
;
_atom_sites_solution_hydrogens   geom
_atom_sites_solution_primary     dual
_atom_sites_solution_secondary   ?
loop_
_atom_site_label
_atom_site_type_symbol
_atom_site_fract_x
_atom_site_fract_y
_atom_site_fract_z
_atom_site_U_iso_or_equiv
_atom_site_adp_type
_atom_site_occupancy
_atom_site_site_symmetry_order
_atom_site_calc_flag
_atom_site_refinement_flags_posn
_atom_site_refinement_flags_adp
_atom_site_refinement_flags_occupancy
_atom_site_disorder_assembly
_atom_site_disorder_group
C1 C 0.16055(15) 0.34871(15) 0.11421(17) 0.0433(7) Uani 1 1 d . . . . .
C2 C 0.20338(15) 0.28935(14) 0.14436(17) 0.0432(7) Uani 1 1 d . . . . .
C10 C 0.2843(2) 0.45193(19) 0.3818(2) 0.0734(11) Uani 1 1 d . . . . .
H10A H 0.2464 0.4306 0.4005 0.088 Uiso 1 1 calc R . . . .
H10B H 0.3030 0.4950 0.4110 0.088 Uiso 1 1 calc R . . . .
C11 C 0.17996(16) 0.41365(15) 0.16121(18) 0.0462(7) Uani 1 1 d . . . . .
C12 C 0.19315(17) 0.41545(17) 0.2422(2) 0.0553(8) Uani 1 1 d . . . . .
H12 H 0.1689 0.3827 0.2629 0.066 Uiso 1 1 calc R . . . .
C13 C 0.24281(19) 0.46652(18) 0.2924(2) 0.0594(9) Uani 1 1 d . . . . .
C14 C 0.26447(19) 0.52251(16) 0.2586(2) 0.0631(10) Uani 1 1 d . . . . .
H14 H 0.2957 0.5579 0.2913 0.076 Uiso 1 1 calc R . . . .
C15 C 0.24007(18) 0.52597(16) 0.1772(2) 0.0598(9) Uani 1 1 d . . . . .
H15 H 0.2497 0.5659 0.1538 0.072 Uiso 1 1 calc R . . . .
C16 C 0.20115(16) 0.47079(15) 0.1290(2) 0.0527(8) Uani 1 1 d . . . . .
H16 H 0.1891 0.4722 0.0740 0.063 Uiso 1 1 calc R . . . .
C20 C 0.35568(19) 0.40383(19) 0.3981(2) 0.0756(12) Uani 1 1 d . . . . .
H20A H 0.3920 0.4238 0.3765 0.091 Uiso 1 1 calc R . . . .
H20B H 0.3853 0.3978 0.4558 0.091 Uiso 1 1 calc R . . . .
C21 C 0.25005(16) 0.28000(15) 0.23213(18) 0.0482(8) Uani 1 1 d . . . . .
C22 C 0.30670(16) 0.32847(16) 0.27763(19) 0.0543(8) Uani 1 1 d . . . . .
H22 H 0.3322 0.3565 0.2532 0.065 Uiso 1 1 calc R . . . .
C23 C 0.32531(18) 0.33509(17) 0.3590(2) 0.0576(9) Uani 1 1 d . . . . .
C24 C 0.2964(2) 0.28589(19) 0.3968(2) 0.0689(10) Uani 1 1 d . . . . .
H24 H 0.3087 0.2895 0.4517 0.083 Uiso 1 1 calc R . . . .
C25 C 0.2502(2) 0.23246(18) 0.3536(2) 0.0646(10) Uani 1 1 d . . . . .
H25 H 0.2358 0.1970 0.3800 0.077 Uiso 1 1 calc R . . . .
C26 C 0.22464(18) 0.23060(16) 0.2714(2) 0.0564(9) Uani 1 1 d . . . . .
H26 H 0.1899 0.1957 0.2419 0.068 Uiso 1 1 calc R . . . .
C30 C 0.01466(19) 0.22248(19) -0.1389(2) 0.0670(10) Uani 1 1 d . . . . .
H30A H -0.0178 0.2314 -0.1955 0.080 Uiso 1 1 calc R . . . .
H30B H -0.0141 0.1893 -0.1200 0.080 Uiso 1 1 calc R . . . .
C31 C 0.09965(16) 0.34906(15) 0.03268(18) 0.0458(7) Uani 1 1 d . . . . .
C32 C 0.09092(16) 0.29172(15) -0.01661(17) 0.0454(7) Uani 1 1 d . . . . .
C33 C 0.02565(17) 0.28814(18) -0.09235(19) 0.0548(8) Uani 1 1 d . . . . .
C34 C -0.02699(18) 0.34222(19) -0.1177(2) 0.0635(10) Uani 1 1 d . . . . .
H34 H -0.0699 0.3402 -0.1681 0.076 Uiso 1 1 calc R . . . .
C35 C -0.01778(18) 0.39961(19) -0.07035(19) 0.0617(9) Uani 1 1 d . . . . .
H35 H -0.0538 0.4364 -0.0893 0.074 Uiso 1 1 calc R . . . .
C36 C 0.04376(16) 0.40320(17) 0.00425(18) 0.0535(8) Uani 1 1 d . . . . .
H36 H 0.0487 0.4419 0.0365 0.064 Uiso 1 1 calc R . . . .
C40 C 0.09421(19) 0.19241(18) -0.12968(19) 0.0634(10) Uani 1 1 d . . . . .
H40A H 0.0856 0.1477 -0.1562 0.076 Uiso 1 1 calc R . . . .
H40B H 0.1197 0.2226 -0.1553 0.076 Uiso 1 1 calc R . . . .
C41 C 0.20005(16) 0.23309(15) 0.09151(18) 0.0454(7) Uani 1 1 d . . . . .
C42 C 0.14665(16) 0.23570(15) 0.01102(18) 0.0450(7) Uani 1 1 d . . . . .
C43 C 0.14784(18) 0.18429(16) -0.0432(2) 0.0531(8) Uani 1 1 d . . . . .
C44 C 0.2005(2) 0.13074(17) -0.0154(2) 0.0623(9) Uani 1 1 d . . . . .
H44 H 0.2010 0.0961 -0.0509 0.075 Uiso 1 1 calc R . . . .
C45 C 0.25327(19) 0.12694(16) 0.0647(2) 0.0627(9) Uani 1 1 d . . . . .
H45 H 0.2889 0.0899 0.0827 0.075 Uiso 1 1 calc R . . . .
C46 C 0.25342(18) 0.17710(15) 0.1173(2) 0.0546(8) Uani 1 1 d . . . . .
H46 H 0.2894 0.1742 0.1711 0.066 Uiso 1 1 calc R . . . .
C1A C 0.48181(16) 0.24096(14) 0.70898(17) 0.0458(7) Uani 1 1 d . . . . .
C10A C 0.46300(18) 0.49203(15) 0.7090(2) 0.0682(11) Uani 1 1 d . . . . .
H10C H 0.4136 0.4914 0.7180 0.082 Uiso 1 1 calc R . . . .
H10D H 0.4632 0.5338 0.6794 0.082 Uiso 1 1 calc R . . . .
C11A C 0.47408(16) 0.30561(16) 0.66232(18) 0.0484(7) Uani 1 1 d . . . . .
C12A C 0.44337(16) 0.36586(15) 0.67975(19) 0.0531(8) Uani 1 1 d . . . . .
H12A H 0.4073 0.3636 0.7046 0.064 Uiso 1 1 calc R . . . .
C13A C 0.46573(18) 0.42970(17) 0.6606(2) 0.0586(9) Uani 1 1 d . . . . .
C14A C 0.50823(19) 0.43174(17) 0.6118(2) 0.0613(9) Uani 1 1 d . . . . .
H14A H 0.5220 0.4743 0.5969 0.074 Uiso 1 1 calc R . . . .
C15A C 0.53014(18) 0.37214(17) 0.5852(2) 0.0604(9) Uani 1 1 d . . . . .
H15A H 0.5546 0.3739 0.5489 0.073 Uiso 1 1 calc R . . . .
C16A C 0.51546(17) 0.30948(17) 0.61288(18) 0.0540(8) Uani 1 1 d . . . . .
H16A H 0.5337 0.2690 0.5980 0.065 Uiso 1 1 calc R . . . .
C30A C 0.45873(17) -0.01314(15) 0.71648(19) 0.0577(9) Uani 1 1 d . . . . .
H30C H 0.4534 -0.0528 0.6818 0.069 Uiso 1 1 calc R . . . .
H30D H 0.4185 -0.0174 0.7389 0.069 Uiso 1 1 calc R . . . .
C31A C 0.45649(16) 0.17691(15) 0.66637(17) 0.0449(7) Uani 1 1 d . . . . .
C32A C 0.47511(16) 0.11386(14) 0.70760(16) 0.0435(7) Uani 1 1 d . . . . .
C33A C 0.44386(17) 0.05152(16) 0.66785(19) 0.0497(8) Uani 1 1 d . . . . .
C34A C 0.39715(18) 0.05257(17) 0.58762(19) 0.0573(9) Uani 1 1 d . . . . .
H34A H 0.3771 0.0112 0.5607 0.069 Uiso 1 1 calc R . . . .
C35A C 0.37874(18) 0.11400(18) 0.54506(19) 0.0600(9) Uani 1 1 d . . . . .
H35A H 0.3465 0.1136 0.4900 0.072 Uiso 1 1 calc R . . . .
C36A C 0.40757(17) 0.17520(17) 0.58318(18) 0.0536(8) Uani 1 1 d . . . . .
H36A H 0.3948 0.2163 0.5539 0.064 Uiso 1 1 calc R . . . .

loop_
_atom_site_aniso_label
_atom_site_aniso_U_11
_atom_site_aniso_U_22
_atom_site_aniso_U_33
_atom_site_aniso_U_23
_atom_site_aniso_U_13
_atom_site_aniso_U_12
C1 0.0308(13) 0.0461(17) 0.0456(17) -0.0036(13) 0.0076(12) -0.0011(12)
C2 0.0332(14) 0.0394(16) 0.0478(18) -0.0041(13) 0.0067(13) -0.0020(12)
C10 0.068(2) 0.074(3) 0.061(2) -0.0254(19) 0.0072(18) 0.0057(19)
C11 0.0362(15) 0.0404(17) 0.0529(19) 0.0005(13) 0.0087(13) 0.0068(12)
C12 0.0398(16) 0.054(2) 0.066(2) -0.0078(16) 0.0150(15) 0.0065(14)
C13 0.0505(19) 0.058(2) 0.061(2) -0.0119(17) 0.0129(16) 0.0062(16)
C14 0.0516(19) 0.0415(19) 0.078(3) -0.0122(17) 0.0072(18) 0.0046(15)
C15 0.0482(18) 0.0400(18) 0.076(3) -0.0001(16) 0.0091(17) 0.0009(14)
C16 0.0406(16) 0.0464(18) 0.059(2) 0.0057(15) 0.0069(14) 0.0066(13)
C20 0.0485(19) 0.085(3) 0.069(3) -0.020(2) -0.0012(18) 0.0007(18)
C21 0.0367(15) 0.0425(17) 0.0511(19) -0.0015(14) 0.0028(13) 0.0044(13)
C22 0.0362(15) 0.055(2) 0.062(2) -0.0043(16) 0.0094(14) 0.0036(14)
C23 0.0440(17) 0.059(2) 0.051(2) -0.0044(16) -0.0006(14) 0.0067(15)
C24 0.063(2) 0.074(3) 0.051(2) 0.0053(18) 0.0040(17) 0.0125(19)
C25 0.065(2) 0.061(2) 0.061(2) 0.0138(17) 0.0178(18) 0.0045(17)
C26 0.0482(17) 0.0476(19) 0.063(2) 0.0022(16) 0.0112(16) 0.0005(14)
C30 0.0536(19) 0.082(3) 0.058(2) -0.0184(19) 0.0158(17) -0.0229(19)
C31 0.0329(14) 0.0496(18) 0.0483(18) 0.0009(14) 0.0094(13) -0.0029(12)
C32 0.0358(14) 0.0484(18) 0.0466(18) -0.0005(14) 0.0111(13) -0.0067(13)
C33 0.0423(16) 0.068(2) 0.0477(19) -0.0069(16) 0.0117(14) -0.0111(16)
C34 0.0433(17) 0.084(3) 0.049(2) 0.0057(18) 0.0047(15) -0.0037(17)
C35 0.0402(17) 0.072(2) 0.059(2) 0.0065(18) 0.0058(15) 0.0049(16)
C36 0.0410(16) 0.056(2) 0.055(2) 0.0022(15) 0.0100(14) 0.0050(14)
C40 0.066(2) 0.064(2) 0.061(2) -0.0212(17) 0.0267(18) -0.0228(18)
C41 0.0388(15) 0.0384(16) 0.0563(19) -0.0035(13) 0.0164(14) -0.0055(12)
C42 0.0402(15) 0.0428(17) 0.0499(18) -0.0071(13) 0.0159(14) -0.0089(13)
C43 0.0480(17) 0.0508(19) 0.062(2) -0.0141(16) 0.0239(15) -0.0166(15)
C44 0.063(2) 0.050(2) 0.082(3) -0.0206(18) 0.0374(19) -0.0126(17)
C45 0.057(2) 0.0411(18) 0.095(3) -0.0075(18) 0.035(2) -0.0010(15)
C46 0.0461(16) 0.0434(17) 0.071(2) -0.0013(16) 0.0197(16) 0.0006(14)
C1A 0.0391(15) 0.0429(16) 0.0505(17) 0.0035(14) 0.0129(13) 0.0010(13)
C10A 0.057(2) 0.0411(17) 0.101(3) 0.0088(19) 0.026(2) 0.0056(16)
C11A 0.0373(15) 0.0513(18) 0.0486(18) 0.0025(14) 0.0091(13) -0.0013(13)
C12A 0.0356(15) 0.0500(18) 0.066(2) 0.0059(15) 0.0120(14) 0.0011(13)
C13A 0.0471(18) 0.0474(19) 0.071(2) 0.0055(16) 0.0136(17) 0.0059(15)
C14A 0.0527(19) 0.055(2) 0.067(2) 0.0181(17) 0.0145(17) -0.0031(16)
C15A 0.0517(19) 0.064(2) 0.058(2) 0.0109(18) 0.0144(16) 0.0028(16)
C16A 0.0471(17) 0.053(2) 0.055(2) 0.0066(15) 0.0136(15) 0.0050(15)
C30A 0.0521(18) 0.0460(18) 0.072(2) -0.0053(16) 0.0216(17) -0.0040(15)
C31A 0.0380(14) 0.0476(17) 0.0440(17) 0.0018(13) 0.0111(13) 0.0006(13)
C32A 0.0368(14) 0.0470(17) 0.0426(17) -0.0051(14) 0.0119(12) 0.0012(13)
C33A 0.0424(16) 0.0476(18) 0.057(2) -0.0040(15) 0.0184(15) -0.0028(13)
C34A 0.0538(19) 0.055(2) 0.057(2) -0.0162(16) 0.0163(16) -0.0074(16)
C35A 0.0511(19) 0.070(2) 0.048(2) -0.0079(17) 0.0096(15) -0.0038(17)
C36A 0.0456(16) 0.057(2) 0.0461(19) 0.0036(15) 0.0055(14) 0.0015(15)

_geom_special_details            
;
 All esds (except the esd in the dihedral angle between two l.s. planes)
 are estimated using the full covariance matrix.  The cell esds are taken
 into account individually in the estimation of esds in distances, angles
 and torsion angles; correlations between esds in cell parameters are only
 used when they are defined by crystal symmetry.  An approximate (isotropic)
 treatment of cell esds is used for estimating esds involving l.s. planes.
;
loop_
_geom_bond_atom_site_label_1
_geom_bond_atom_site_label_2
_geom_bond_distance
_geom_bond_site_symmetry_2
_geom_bond_publ_flag
C1 C2 1.382(4) . ?
C1 C11 1.492(4) . ?
C1 C31 1.458(4) . ?
C2 C21 1.495(4) . ?
C2 C41 1.448(4) . ?
C10 C13 1.527(4) . ?
C10 C20 1.535(4) . ?
C11 C12 1.402(4) . ?
C11 C16 1.388(4) . ?
C12 C13 1.411(4) . ?
C13 C14 1.390(5) . ?
C14 C15 1.375(5) . ?
C15 C16 1.392(4) . ?
C20 C23 1.517(4) . ?
C21 C22 1.402(4) . ?
C21 C26 1.389(4) . ?
C22 C23 1.394(5) . ?
C23 C24 1.405(5) . ?
C24 C25 1.374(5) . ?
C25 C26 1.384(4) . ?
C30 C33 1.506(4) . ?
C30 C40 1.513(4) . ?
C31 C32 1.406(4) . ?
C31 C36 1.415(4) . ?
C32 C33 1.420(4) . ?
C32 C42 1.440(4) . ?
C33 C34 1.376(4) . ?
C34 C35 1.385(5) . ?
C35 C36 1.376(4) . ?
C40 C43 1.496(4) . ?
C41 C42 1.402(4) . ?
C41 C46 1.413(4) . ?
C42 C43 1.418(4) . ?
C43 C44 1.372(4) . ?
C44 C45 1.394(5) . ?
C45 C46 1.372(4) . ?
C1A C1A 1.375(6) 2_656 ?
C1A C11A 1.498(4) . ?
C1A C31A 1.447(4) . ?
C10A C10A 1.564(6) 2_656 ?
C10A C13A 1.518(4) . ?
C11A C12A 1.394(4) . ?
C11A C16A 1.396(4) . ?
C12A C13A 1.400(4) . ?
C13A C14A 1.401(5) . ?
C14A C15A 1.381(5) . ?
C15A C16A 1.391(4) . ?
C30A C30A 1.512(5) 2_656 ?
C30A C33A 1.505(4) . ?
C31A C32A 1.412(4) . ?
C31A C36A 1.421(4) . ?
C32A C32A 1.448(5) 2_656 ?
C32A C33A 1.414(4) . ?
C33A C34A 1.369(4) . ?
C34A C35A 1.395(4) . ?
C35A C36A 1.376(4) . ?

loop_
_geom_angle_atom_site_label_1
_geom_angle_atom_site_label_2
_geom_angle_atom_site_label_3
_geom_angle
_geom_angle_site_symmetry_1
_geom_angle_site_symmetry_3
_geom_angle_publ_flag
C2 C1 C11 121.2(2) . . ?
C2 C1 C31 119.2(3) . . ?
C31 C1 C11 119.5(3) . . ?
C1 C2 C21 121.1(3) . . ?
C1 C2 C41 120.3(3) . . ?
C41 C2 C21 118.5(3) . . ?
C13 C10 C20 109.8(3) . . ?
C12 C11 C1 122.0(3) . . ?
C16 C11 C1 118.7(3) . . ?
C16 C11 C12 118.1(3) . . ?
C11 C12 C13 119.9(3) . . ?
C12 C13 C10 118.5(3) . . ?
C14 C13 C10 121.1(3) . . ?
C14 C13 C12 119.3(3) . . ?
C15 C14 C13 119.7(3) . . ?
C14 C15 C16 120.6(3) . . ?
C11 C16 C15 120.7(3) . . ?
C23 C20 C10 109.2(3) . . ?
C22 C21 C2 121.4(3) . . ?
C26 C21 C2 118.4(3) . . ?
C26 C21 C22 118.8(3) . . ?
C23 C22 C21 120.1(3) . . ?
C22 C23 C20 118.1(3) . . ?
C22 C23 C24 119.0(3) . . ?
C24 C23 C20 120.8(4) . . ?
C25 C24 C23 120.1(4) . . ?
C24 C25 C26 120.3(4) . . ?
C25 C26 C21 120.5(3) . . ?
C33 C30 C40 111.4(3) . . ?
C32 C31 C1 119.7(3) . . ?
C32 C31 C36 118.7(3) . . ?
C36 C31 C1 121.3(3) . . ?
C31 C32 C33 119.9(3) . . ?
C31 C32 C42 119.9(3) . . ?
C33 C32 C42 120.1(3) . . ?
C32 C33 C30 117.5(3) . . ?
C34 C33 C30 123.1(3) . . ?
C34 C33 C32 119.3(3) . . ?
C33 C34 C35 121.1(3) . . ?
C36 C35 C34 120.4(3) . . ?
C35 C36 C31 120.4(3) . . ?
C43 C40 C30 110.4(3) . . ?
C42 C41 C2 119.9(3) . . ?
C42 C41 C46 118.2(3) . . ?
C46 C41 C2 121.7(3) . . ?
C41 C42 C32 119.4(3) . . ?
C41 C42 C43 120.6(3) . . ?
C43 C42 C32 120.0(3) . . ?
C42 C43 C40 118.5(3) . . ?
C44 C43 C40 122.3(3) . . ?
C44 C43 C42 119.1(3) . . ?
C43 C44 C45 121.0(3) . . ?
C46 C45 C44 120.3(3) . . ?
C45 C46 C41 120.8(3) . . ?
C1A C1A C11A 121.02(17) 2_656 . ?
C1A C1A C31A 119.80(17) 2_656 . ?
C31A C1A C11A 119.0(3) . . ?
C13A C10A C10A 110.0(2) . 2_656 ?
C12A C11A C1A 122.3(3) . . ?
C12A C11A C16A 118.4(3) . . ?
C16A C11A C1A 117.6(3) . . ?
C11A C12A C13A 120.6(3) . . ?
C12A C13A C10A 119.0(3) . . ?
C12A C13A C14A 118.6(3) . . ?
C14A C13A C10A 120.5(3) . . ?
C15A C14A C13A 121.0(3) . . ?
C14A C15A C16A 119.1(3) . . ?
C15A C16A C11A 121.2(3) . . ?
C33A C30A C30A 111.3(2) . 2_656 ?
C32A C31A C1A 120.6(3) . . ?
C32A C31A C36A 117.6(3) . . ?
C36A C31A C1A 121.6(3) . . ?
C31A C32A C32A 118.99(16) . 2_656 ?
C31A C32A C33A 121.0(3) . . ?
C33A C32A C32A 120.00(18) . 2_656 ?
C32A C33A C30A 118.6(3) . . ?
C34A C33A C30A 122.2(3) . . ?
C34A C33A C32A 119.1(3) . . ?
C33A C34A C35A 121.2(3) . . ?
C36A C35A C34A 120.4(3) . . ?
C35A C36A C31A 120.7(3) . . ?

loop_
_geom_torsion_atom_site_label_1
_geom_torsion_atom_site_label_2
_geom_torsion_atom_site_label_3
_geom_torsion_atom_site_label_4
_geom_torsion
_geom_torsion_site_symmetry_1
_geom_torsion_site_symmetry_2
_geom_torsion_site_symmetry_3
_geom_torsion_site_symmetry_4
_geom_torsion_publ_flag
C1 C2 C21 C22 -53.6(4) . . . . ?
C1 C2 C21 C26 112.5(4) . . . . ?
C1 C2 C41 C42 -7.0(4) . . . . ?
C1 C2 C41 C46 168.5(3) . . . . ?
C1 C11 C12 C13 152.6(3) . . . . ?
C1 C11 C16 C15 -162.5(3) . . . . ?
C1 C31 C32 C33 172.2(3) . . . . ?
C1 C31 C32 C42 -5.7(5) . . . . ?
C1 C31 C36 C35 -174.0(3) . . . . ?
C2 C1 C11 C12 -46.1(4) . . . . ?
C2 C1 C11 C16 120.8(3) . . . . ?
C2 C1 C31 C32 -6.4(5) . . . . ?
C2 C1 C31 C36 167.4(3) . . . . ?
C2 C21 C22 C23 153.9(3) . . . . ?
C2 C21 C26 C25 -161.6(3) . . . . ?
C2 C41 C42 C32 -5.2(4) . . . . ?
C2 C41 C42 C43 174.0(3) . . . . ?
C2 C41 C46 C45 -175.0(3) . . . . ?
C10 C13 C14 C15 165.1(3) . . . . ?
C10 C20 C23 C22 81.2(4) . . . . ?
C10 C20 C23 C24 -82.0(4) . . . . ?
C11 C1 C2 C21 21.2(5) . . . . ?
C11 C1 C2 C41 -162.4(3) . . . . ?
C11 C1 C31 C32 168.8(3) . . . . ?
C11 C1 C31 C36 -17.4(5) . . . . ?
C11 C12 C13 C10 -154.7(3) . . . . ?
C11 C12 C13 C14 13.4(5) . . . . ?
C12 C11 C16 C15 5.0(4) . . . . ?
C12 C13 C14 C15 -2.7(5) . . . . ?
C13 C10 C20 C23 -64.6(4) . . . . ?
C13 C14 C15 C16 -6.8(5) . . . . ?
C14 C15 C16 C11 5.7(5) . . . . ?
C16 C11 C12 C13 -14.4(4) . . . . ?
C20 C10 C13 C12 76.4(4) . . . . ?
C20 C10 C13 C14 -91.5(4) . . . . ?
C20 C23 C24 C25 162.7(3) . . . . ?
C21 C2 C41 C42 169.5(3) . . . . ?
C21 C2 C41 C46 -15.1(4) . . . . ?
C21 C22 C23 C20 -153.5(3) . . . . ?
C21 C22 C23 C24 9.9(5) . . . . ?
C22 C21 C26 C25 4.9(5) . . . . ?
C22 C23 C24 C25 -0.3(5) . . . . ?
C23 C24 C25 C26 -6.9(5) . . . . ?
C24 C25 C26 C21 4.6(5) . . . . ?
C26 C21 C22 C23 -12.2(5) . . . . ?
C30 C33 C34 C35 175.2(3) . . . . ?
C30 C40 C43 C42 -38.1(4) . . . . ?
C30 C40 C43 C44 145.0(3) . . . . ?
C31 C1 C2 C21 -163.6(3) . . . . ?
C31 C1 C2 C41 12.7(4) . . . . ?
C31 C1 C11 C12 138.8(3) . . . . ?
C31 C1 C11 C16 -54.3(4) . . . . ?
C31 C32 C33 C30 -173.9(3) . . . . ?
C31 C32 C33 C34 2.2(5) . . . . ?
C31 C32 C42 C41 11.4(4) . . . . ?
C31 C32 C42 C43 -167.8(3) . . . . ?
C32 C31 C36 C35 -0.1(5) . . . . ?
C32 C33 C34 C35 -0.7(5) . . . . ?
C32 C42 C43 C40 4.1(4) . . . . ?
C32 C42 C43 C44 -178.9(3) . . . . ?
C33 C30 C40 C43 53.8(4) . . . . ?
C33 C32 C42 C41 -166.4(3) . . . . ?
C33 C32 C42 C43 14.3(4) . . . . ?
C33 C34 C35 C36 -1.3(6) . . . . ?
C34 C35 C36 C31 1.6(5) . . . . ?
C36 C31 C32 C33 -1.8(5) . . . . ?
C36 C31 C32 C42 -179.6(3) . . . . ?
C40 C30 C33 C32 -38.3(4) . . . . ?
C40 C30 C33 C34 145.8(3) . . . . ?
C40 C43 C44 C45 175.9(3) . . . . ?
C41 C2 C21 C22 130.0(3) . . . . ?
C41 C2 C21 C26 -63.9(4) . . . . ?
C41 C42 C43 C40 -175.2(3) . . . . ?
C41 C42 C43 C44 1.9(5) . . . . ?
C42 C32 C33 C30 3.9(5) . . . . ?
C42 C32 C33 C34 -180.0(3) . . . . ?
C42 C41 C46 C45 0.5(5) . . . . ?
C42 C43 C44 C45 -1.0(5) . . . . ?
C43 C44 C45 C46 -0.1(5) . . . . ?
C44 C45 C46 C41 0.3(5) . . . . ?
C46 C41 C42 C32 179.2(3) . . . . ?
C46 C41 C42 C43 -1.6(4) . . . . ?
C1A C1A C11A C12A -50.3(5) 2_656 . . . ?
C1A C1A C11A C16A 114.8(4) 2_656 . . . ?
C1A C1A C31A C32A -5.7(5) 2_656 . . . ?
C1A C1A C31A C36A 169.8(4) 2_656 . . . ?
C1A C11A C12A C13A 153.5(3) . . . . ?
C1A C11A C16A C15A -162.0(3) . . . . ?
C1A C31A C32A C32A -4.4(5) . . . 2_656 ?
C1A C31A C32A C33A 173.6(3) . . . . ?
C1A C31A C36A C35A -174.7(3) . . . . ?
C10A C10A C13A C12A 77.4(4) 2_656 . . . ?
C10A C10A C13A C14A -86.6(4) 2_656 . . . ?
C10A C13A C14A C15A 161.9(3) . . . . ?
C11A C1A C31A C32A 169.1(3) . . . . ?
C11A C1A C31A C36A -15.4(5) . . . . ?
C11A C12A C13A C10A -153.5(3) . . . . ?
C11A C12A C13A C14A 10.8(5) . . . . ?
C12A C11A C16A C15A 3.8(5) . . . . ?
C12A C13A C14A C15A -2.2(5) . . . . ?
C13A C14A C15A C16A -5.4(5) . . . . ?
C14A C15A C16A C11A 4.6(5) . . . . ?
C16A C11A C12A C13A -11.5(5) . . . . ?
C30A C30A C33A C32A -36.9(5) 2_656 . . . ?
C30A C30A C33A C34A 147.2(3) 2_656 . . . ?
C30A C33A C34A C35A 174.6(3) . . . . ?
C31A C1A C11A C12A 135.0(3) . . . . ?
C31A C1A C11A C16A -59.9(4) . . . . ?
C31A C32A C33A C30A -173.7(3) . . . . ?
C31A C32A C33A C34A 2.3(5) . . . . ?
C32A C31A C36A C35A 1.0(5) . . . . ?
C32A C32A C33A C30A 4.2(5) 2_656 . . . ?
C32A C32A C33A C34A -179.8(3) 2_656 . . . ?
C32A C33A C34A C35A -1.3(5) . . . . ?
C33A C34A C35A C36A 0.2(5) . . . . ?
C34A C35A C36A C31A 0.0(5) . . . . ?
C36A C31A C32A C32A 179.9(3) . . . 2_656 ?
C36A C31A C32A C33A -2.1(4) . . . . ?

_shelx_res_file                  
;
    cai40cult.res created by SHELXL-2014/7

TITL cai40CuLT in C2/c #15
REM reset to C2/c #15
CELL 1.54184 18.27243 19.51783 18.30144 90 113.7915 90
ZERR 12 0.00172 0.00153 0.00209 0 0.0119 0
LATT 7
SYMM -X,+Y,0.5-Z
SFAC C H
UNIT 360 264

L.S. 4
PLAN  20
TEMP -53
BOND
CONF
fmap 2
acta 133
OMIT 0 134
OMIT 1 3 0
OMIT -5 3 2
OMIT 5 1 5
OMIT 1 17 8
OMIT -4 2 1
OMIT 1 9 4
OMIT -5 5 3
OMIT -7 3 4
OMIT 2 8 2
OMIT -6 2 1
OMIT -18 10 10
OMIT -1 1 3
OMIT -3 15 11
OMIT 1 1 8
OMIT 0 20 4
OMIT 9 15 3
OMIT -18 6 6
OMIT 3 9 10
OMIT 0 16 8
OMIT 3 7 2
OMIT -1 9 5
REM <olex2.extras>
REM <HklSrc "%.\\cai40CuLT.hkl">
REM </olex2.extras>

WGHT    0.019200
FVAR       1.20241
C1    1    0.160554    0.348713    0.114211    11.00000    0.03076    0.04607 =
         0.04563   -0.00361    0.00759   -0.00109
C2    1    0.203382    0.289346    0.144358    11.00000    0.03316    0.03935 =
         0.04784   -0.00407    0.00674   -0.00195
C10   1    0.284329    0.451934    0.381803    11.00000    0.06808    0.07356 =
         0.06054   -0.02537    0.00716    0.00565
AFIX  23
H10A  2    0.246427    0.430646    0.400492    11.00000   -1.20000
H10B  2    0.302961    0.494980    0.410990    11.00000   -1.20000
AFIX   0
C11   1    0.179959    0.413649    0.161210    11.00000    0.03621    0.04044 =
         0.05290    0.00047    0.00872    0.00675
C12   1    0.193148    0.415446    0.242177    11.00000    0.03982    0.05374 =
         0.06619   -0.00776    0.01496    0.00646
AFIX  43
H12   2    0.168947    0.382690    0.262907    11.00000   -1.20000
AFIX   0
C13   1    0.242814    0.466521    0.292436    11.00000    0.05050    0.05767 =
         0.06080   -0.01191    0.01292    0.00616
C14   1    0.264471    0.522509    0.258638    11.00000    0.05156    0.04146 =
         0.07798   -0.01220    0.00722    0.00456
AFIX  43
H14   2    0.295666    0.557854    0.291328    11.00000   -1.20000
AFIX   0
C15   1    0.240069    0.525973    0.177186    11.00000    0.04816    0.03998 =
         0.07587   -0.00012    0.00906    0.00087
AFIX  43
H15   2    0.249746    0.565945    0.153831    11.00000   -1.20000
AFIX   0
C16   1    0.201147    0.470787    0.128983    11.00000    0.04063    0.04637 =
         0.05863    0.00565    0.00693    0.00660
AFIX  43
H16   2    0.189082    0.472245    0.073982    11.00000   -1.20000
AFIX   0
C20   1    0.355684    0.403835    0.398105    11.00000    0.04848    0.08480 =
         0.06948   -0.02000   -0.00123    0.00066
AFIX  23
H20A  2    0.392017    0.423765    0.376492    11.00000   -1.20000
H20B  2    0.385275    0.397780    0.455793    11.00000   -1.20000
AFIX   0
C21   1    0.250046    0.279995    0.232130    11.00000    0.03670    0.04248 =
         0.05109   -0.00145    0.00284    0.00441
C22   1    0.306701    0.328468    0.277628    11.00000    0.03617    0.05476 =
         0.06191   -0.00430    0.00944    0.00363
AFIX  43
H22   2    0.332164    0.356533    0.253227    11.00000   -1.20000
AFIX   0
C23   1    0.325311    0.335089    0.359017    11.00000    0.04396    0.05923 =
         0.05059   -0.00439   -0.00061    0.00667
C24   1    0.296381    0.285886    0.396785    11.00000    0.06314    0.07426 =
         0.05106    0.00527    0.00399    0.01245
AFIX  43
H24   2    0.308679    0.289534    0.451705    11.00000   -1.20000
AFIX   0
C25   1    0.250153    0.232455    0.353582    11.00000    0.06468    0.06096 =
         0.06081    0.01379    0.01781    0.00452
AFIX  43
H25   2    0.235782    0.196990    0.379968    11.00000   -1.20000
AFIX   0
C26   1    0.224642    0.230601    0.271398    11.00000    0.04824    0.04757 =
         0.06254    0.00217    0.01123    0.00051
AFIX  43
H26   2    0.189860    0.195655    0.241914    11.00000   -1.20000
AFIX   0
C30   1    0.014655    0.222476   -0.138854    11.00000    0.05361    0.08246 =
         0.05831   -0.01841    0.01581   -0.02295
AFIX  23
H30A  2   -0.017823    0.231433   -0.195475    11.00000   -1.20000
H30B  2   -0.014051    0.189290   -0.119970    11.00000   -1.20000
AFIX   0
C31   1    0.099647    0.349059    0.032675    11.00000    0.03286    0.04960 =
         0.04830    0.00090    0.00942   -0.00293
C32   1    0.090923    0.291717   -0.016609    11.00000    0.03580    0.04837 =
         0.04659   -0.00050    0.01105   -0.00674
C33   1    0.025653    0.288139   -0.092353    11.00000    0.04229    0.06812 =
         0.04770   -0.00685    0.01174   -0.01115
C34   1   -0.026986    0.342223   -0.117734    11.00000    0.04329    0.08436 =
         0.04946    0.00573    0.00472   -0.00372
AFIX  43
H34   2   -0.069930    0.340162   -0.168107    11.00000   -1.20000
AFIX   0
C35   1   -0.017776    0.399611   -0.070349    11.00000    0.04017    0.07248 =
         0.05869    0.00653    0.00581    0.00493
AFIX  43
H35   2   -0.053787    0.436364   -0.089253    11.00000   -1.20000
AFIX   0
C36   1    0.043759    0.403202    0.004252    11.00000    0.04097    0.05579 =
         0.05484    0.00215    0.01004    0.00497
AFIX  43
H36   2    0.048681    0.441873    0.036517    11.00000   -1.20000
AFIX   0
C40   1    0.094205    0.192410   -0.129676    11.00000    0.06594    0.06420 =
         0.06110   -0.02123    0.02668   -0.02284
AFIX  23
H40A  2    0.085572    0.147681   -0.156169    11.00000   -1.20000
H40B  2    0.119703    0.222572   -0.155324    11.00000   -1.20000
AFIX   0
C41   1    0.200054    0.233087    0.091509    11.00000    0.03879    0.03842 =
         0.05626   -0.00349    0.01639   -0.00548
C42   1    0.146651    0.235703    0.011017    11.00000    0.04016    0.04281 =
         0.04987   -0.00714    0.01595   -0.00894
C43   1    0.147842    0.184294   -0.043227    11.00000    0.04802    0.05077 =
         0.06206   -0.01411    0.02391   -0.01661
C44   1    0.200487    0.130736   -0.015433    11.00000    0.06257    0.05006 =
         0.08225   -0.02060    0.03735   -0.01263
AFIX  43
H44   2    0.200986    0.096093   -0.050909    11.00000   -1.20000
AFIX   0
C45   1    0.253268    0.126943    0.064677    11.00000    0.05659    0.04111 =
         0.09498   -0.00747    0.03541   -0.00104
AFIX  43
H45   2    0.288914    0.089861    0.082723    11.00000   -1.20000
AFIX   0
C46   1    0.253420    0.177095    0.117304    11.00000    0.04609    0.04344 =
         0.07056   -0.00132    0.01970    0.00062
AFIX  43
H46   2    0.289438    0.174162    0.171125    11.00000   -1.20000
AFIX   0

C1A   1    0.481805    0.240960    0.708979    11.00000    0.03911    0.04291 =
         0.05045    0.00348    0.01295    0.00097
C10A  1    0.463001    0.492031    0.708971    11.00000    0.05729    0.04110 =
         0.10104    0.00875    0.02645    0.00559
AFIX  23
H10C  2    0.413640    0.491367    0.717956    11.00000   -1.20000
H10D  2    0.463159    0.533837    0.679376    11.00000   -1.20000
AFIX   0
C11A  1    0.474082    0.305613    0.662316    11.00000    0.03730    0.05129 =
         0.04863    0.00245    0.00906   -0.00127
C12A  1    0.443373    0.365861    0.679746    11.00000    0.03562    0.04999 =
         0.06554    0.00588    0.01198    0.00109
AFIX  43
H12A  2    0.407346    0.363582    0.704592    11.00000   -1.20000
AFIX   0
C13A  1    0.465735    0.429704    0.660561    11.00000    0.04709    0.04739 =
         0.07144    0.00552    0.01363    0.00586
C14A  1    0.508234    0.431739    0.611753    11.00000    0.05273    0.05527 =
         0.06666    0.01806    0.01449   -0.00314
AFIX  43
H14A  2    0.522048    0.474304    0.596869    11.00000   -1.20000
AFIX   0
C15A  1    0.530137    0.372136    0.585179    11.00000    0.05173    0.06399 =
         0.05811    0.01091    0.01435    0.00279
AFIX  43
H15A  2    0.554638    0.373892    0.548857    11.00000   -1.20000
AFIX   0
C16A  1    0.515460    0.309478    0.612878    11.00000    0.04709    0.05325 =
         0.05500    0.00656    0.01359    0.00498
AFIX  43
H16A  2    0.533747    0.268980    0.598027    11.00000   -1.20000
AFIX   0
C30A  1    0.458730   -0.013141    0.716483    11.00000    0.05214    0.04597 =
         0.07172   -0.00531    0.02164   -0.00404
AFIX  23
H30C  2    0.453379   -0.052764    0.681803    11.00000   -1.20000
H30D  2    0.418463   -0.017381    0.738912    11.00000   -1.20000
AFIX   0
C31A  1    0.456489    0.176910    0.666374    11.00000    0.03795    0.04759 =
         0.04400    0.00182    0.01112    0.00058
C32A  1    0.475112    0.113857    0.707603    11.00000    0.03676    0.04703 =
         0.04263   -0.00513    0.01188    0.00116
C33A  1    0.443863    0.051519    0.667848    11.00000    0.04240    0.04757 =
         0.05741   -0.00404    0.01843   -0.00281
C34A  1    0.397154    0.052571    0.587623    11.00000    0.05375    0.05486 =
         0.05747   -0.01621    0.01628   -0.00743
AFIX  43
H34A  2    0.377130    0.011173    0.560737    11.00000   -1.20000
AFIX   0
C35A  1    0.378742    0.114001    0.545058    11.00000    0.05107    0.07044 =
         0.04848   -0.00786    0.00960   -0.00376
AFIX  43
H35A  2    0.346453    0.113596    0.490008    11.00000   -1.20000
AFIX   0
C36A  1    0.407571    0.175198    0.583180    11.00000    0.04564    0.05658 =
         0.04613    0.00359    0.00547    0.00154
AFIX  43
H36A  2    0.394779    0.216278    0.553900    11.00000   -1.20000
AFIX   0
HKLF 4

REM  cai40CuLT in C2/c #15
REM R1 =  0.0618 for    2852 Fo > 4sig(Fo)  and  0.1205 for all    5270 data
REM    406 parameters refined using      0 restraints

END

WGHT      0.0526      0.0000

REM Highest difference peak  0.274,  deepest hole -0.182,  1-sigma level  0.039
Q1    1   0.2756  0.3441  0.3730  11.00000  0.05    0.27
Q2    1   0.2451  0.3435  0.2877  11.00000  0.05    0.27
Q3    1   0.2552  0.4136  0.2560  11.00000  0.05    0.26
Q4    1   0.2963  0.3979  0.4185  11.00000  0.05    0.23
Q5    1   0.3002  0.4644  0.3004  11.00000  0.05    0.23
Q6    1   0.3460  0.4594  0.3754  11.00000  0.05    0.18
Q7    1   0.5000  0.1168  0.7500  10.50000  0.05    0.15
Q8    1   0.1319  0.3496  0.0738  11.00000  0.05    0.15
Q9    1   0.2230  0.2874  0.1822  11.00000  0.05    0.14
Q10   1   0.4504  0.1773  0.6292  11.00000  0.05    0.14
Q11   1   0.2129  0.1001 -0.0780  11.00000  0.05    0.13
Q12   1   0.1440  0.3335  0.2636  11.00000  0.05    0.13
Q13   1   0.4676  0.2114  0.6888  11.00000  0.05    0.13
Q14   1   0.3585  0.1132  0.4652  11.00000  0.05    0.13
Q15   1   0.2209  0.2048  0.1065  11.00000  0.05    0.13
Q16   1   0.2933  0.2458  0.3723  11.00000  0.05    0.13
Q17   1   0.3817  0.3403  0.5183  11.00000  0.05    0.13
Q18   1   0.3330 -0.0396  0.5341  11.00000  0.05    0.13
Q19   1   0.1151  0.2587 -0.0030  11.00000  0.05    0.13
Q20   1   0.1794  0.2377  0.0467  11.00000  0.05    0.12
;
_shelx_res_checksum              31215
_olex2_date_sample_data_collection 2017-03-07
_olex2_submission_special_instructions 'No special instructions were received'
_oxdiff_exptl_absorpt_empirical_details 
;
Empirical correction (ABSPACK) includes:
- Absorption correction using spherical harmonics
- Frame scaling
;
_oxdiff_exptl_absorpt_empirical_full_max 1.116
_oxdiff_exptl_absorpt_empirical_full_min 0.865
####################################################################### 
# 
# This file contains crystal structure data downloaded from the 
# Cambridge Structural Database (CSD) hosted by the Cambridge 
# Crystallographic Data Centre (CCDC).
# 
# Full information about CCDC data access policies and citation 
# guidelines are available at http://www.ccdc.cam.ac.uk/access/V1 
# 
# Audit and citation data items may have been added by the CCDC. 
# Please retain this information to preserve the provenance of 
# this file and to allow appropriate attribution of the data. 
# 
#######################################################################

data_pc-o-4Me-TPE
_database_code_depnum_ccdc_archive 'CCDC 1579027'
_audit_update_record             
;
2017-10-10 deposited with the CCDC.
2018-04-24 downloaded from the CCDC.
;
_audit_creation_date             2016-06-01
_audit_creation_method           
;
Olex2 1.2
(compiled 2016.02.19 svn.r3266 for OlexSys, GUI svn.r5155)
;
_chemical_name_common            ?
_chemical_name_systematic        
;
 ? 
;
_chemical_formula_moiety         'C29 H24'
_chemical_formula_sum            'C29 H24'
_chemical_formula_weight         372.48
_chemical_melting_point          ?

loop_
_atom_type_symbol
_atom_type_description
_atom_type_scat_dispersion_real
_atom_type_scat_dispersion_imag
_atom_type_scat_source
C C 0.0033 0.0016 'International Tables Vol C Tables 4.2.6.8 and 6.1.1.4'
H H 0.0000 0.0000 'International Tables Vol C Tables 4.2.6.8 and 6.1.1.4'

_shelx_space_group_comment       
;
The symmetry employed for this shelxl refinement is uniquely defined
by the following loop, which should always be used as a source of
symmetry information in preference to the above space-group names.
They are only intended as comments.
;
_space_group_crystal_system      monoclinic
_space_group_IT_number           14
_space_group_name_H-M_alt        'P 1 21/c 1'
_space_group_name_Hall           '-P 2ybc'
loop_
_space_group_symop_operation_xyz
'x, y, z'
'-x, y+1/2, -z+1/2'
'-x, -y, -z'
'x, -y-1/2, z-1/2'

_cell_length_a                   7.3960(2)
_cell_length_b                   30.1314(11)
_cell_length_c                   18.3110(7)
_cell_angle_alpha                90
_cell_angle_beta                 91.801(3)
_cell_angle_gamma                90
_cell_volume                     4078.6(2)
_cell_formula_units_Z            8
_cell_measurement_reflns_used    5772
_cell_measurement_temperature    99.93(16)
_cell_measurement_theta_max      28.0810
_cell_measurement_theta_min      4.0010
_shelx_estimated_absorpt_T_max   ?
_shelx_estimated_absorpt_T_min   ?
_exptl_absorpt_coefficient_mu    0.068
_exptl_absorpt_correction_T_max  1.00000
_exptl_absorpt_correction_T_min  0.82572
_exptl_absorpt_correction_type   multi-scan
_exptl_absorpt_process_details   
;
CrysAlisPro, Agilent Technologies,
Version 1.171.37.35 (release 13-08-2014 CrysAlis171 .NET)
(compiled Aug 13 2014,18:06:01)
Empirical absorption correction using spherical harmonics,
 implemented in SCALE3 ABSPACK scaling algorithm.
;
_exptl_absorpt_special_details   ?
_exptl_crystal_colour            colourless

_exptl_crystal_density_diffrn    1.213
_exptl_crystal_density_meas      ?
_exptl_crystal_density_method    'not measured'
_exptl_crystal_description       needle
_exptl_crystal_F_000             1584
_exptl_crystal_size_max          0.35
_exptl_crystal_size_mid          0.08
_exptl_crystal_size_min          0.05
_exptl_special_details           
;
 ? 
;
_exptl_transmission_factor_max   ?
_exptl_transmission_factor_min   ?
_diffrn_reflns_av_R_equivalents  0.0529
_diffrn_reflns_av_unetI/netI     0.0705

_diffrn_reflns_limit_h_max       8
_diffrn_reflns_limit_h_min       -9
_diffrn_reflns_limit_k_max       37
_diffrn_reflns_limit_k_min       -34
_diffrn_reflns_limit_l_max       20
_diffrn_reflns_limit_l_min       -22
_diffrn_reflns_number            23858

_diffrn_reflns_theta_full        25.000
_diffrn_reflns_theta_max         25.999
_diffrn_reflns_theta_min         3.488
_diffrn_ambient_environment      N~2~
_diffrn_ambient_temperature      99.93(16)
_diffrn_detector                 'CCD plate'
_diffrn_detector_area_resol_mean 10.3587
_diffrn_detector_type            Atlas
_diffrn_measured_fraction_theta_full 0.990
_diffrn_measured_fraction_theta_max 0.990
_diffrn_measurement_details      
;
#__ type_ start__ end____ width___ exp.time_
  1 omega  -51.00   53.00   1.0000   50.0000
omega____ theta____ kappa____ phi______ frames
    -       16.5527  -57.0000 -180.0000 104

#__ type_ start__ end____ width___ exp.time_
  2 omega  -17.00   64.00   1.0000   50.0000
omega____ theta____ kappa____ phi______ frames
    -       16.5527  -99.0000  -30.0000 81

#__ type_ start__ end____ width___ exp.time_
  3 omega  -14.00   98.00   1.0000   50.0000
omega____ theta____ kappa____ phi______ frames
    -       16.5527   57.0000  120.0000 112
;
_diffrn_measurement_device       'kappa diffractometer'
_diffrn_measurement_device_type  'SuperNova, Dual, Mo at zero, Atlas'
_diffrn_measurement_method       '\w scans'
_diffrn_orient_matrix_UB_11      0.0173638000
_diffrn_orient_matrix_UB_12      -0.0221159000
_diffrn_orient_matrix_UB_13      -0.0110257000
_diffrn_orient_matrix_UB_21      0.0061495000
_diffrn_orient_matrix_UB_22      -0.0066599000
_diffrn_orient_matrix_UB_23      0.0371416000
_diffrn_orient_matrix_UB_31      -0.0941882000
_diffrn_orient_matrix_UB_32      -0.0045270000
_diffrn_orient_matrix_UB_33      -0.0008627000
_diffrn_radiation_monochromator  mirror
_diffrn_radiation_probe          x-ray
_diffrn_radiation_type           MoK\a
_diffrn_radiation_wavelength     0.71073
_diffrn_source                   'SuperNova (Mo) X-ray Source'
_diffrn_source_current           0.80
_diffrn_source_power             0.040
_diffrn_source_target            Mo
_diffrn_source_voltage           50
_reflns_Friedel_coverage         0.000
_reflns_Friedel_fraction_full    .
_reflns_Friedel_fraction_max     .
_reflns_number_gt                5509
_reflns_number_total             7936
_reflns_odcompleteness_completeness 99.46
_reflns_odcompleteness_iscentric 1
_reflns_odcompleteness_theta     26.32
_reflns_special_details          
;
 Reflections were merged by SHELXL according to the crystal
 class for the calculation of statistics and refinement.
 
 _reflns_Friedel_fraction is defined as the number of unique
 Friedel pairs measured divided by the number that would be
 possible theoretically, ignoring centric projections and
 systematic absences.
;
_reflns_threshold_expression     'I > 2\s(I)'
_computing_cell_refinement       
;
CrysAlisPro, Agilent Technologies,
Version 1.171.37.35 (release 13-08-2014 CrysAlis171 .NET)
(compiled Aug 13 2014,18:06:01)
;
_computing_data_collection       
;
CrysAlisPro, Agilent Technologies,
Version 1.171.37.35 (release 13-08-2014 CrysAlis171 .NET)
(compiled Aug 13 2014,18:06:01)
;
_computing_data_reduction        
;
CrysAlisPro, Agilent Technologies,
Version 1.171.37.35 (release 13-08-2014 CrysAlis171 .NET)
(compiled Aug 13 2014,18:06:01)
;
_computing_molecular_graphics    'Olex2 (Dolomanov et al., 2009)'
_computing_publication_material  'Olex2 (Dolomanov et al., 2009)'
_computing_structure_refinement  'ShelXL (Sheldrick, 2015)'
_computing_structure_solution    
;
Superflip (Palatinus & Chapuis, 2007;Palatinus & van der Lee, 2008;
Palatinus et al., 2012)
;
_refine_diff_density_max         0.251
_refine_diff_density_min         -0.243
_refine_diff_density_rms         0.048
_refine_ls_extinction_coef       .
_refine_ls_extinction_method     none
_refine_ls_goodness_of_fit_ref   1.001
_refine_ls_hydrogen_treatment    constr
_refine_ls_matrix_type           full
_refine_ls_number_parameters     529
_refine_ls_number_reflns         7936
_refine_ls_number_restraints     0
_refine_ls_R_factor_all          0.0904
_refine_ls_R_factor_gt           0.0571
_refine_ls_restrained_S_all      1.001
_refine_ls_shift/su_max          0.010
_refine_ls_shift/su_mean         0.000
_refine_ls_structure_factor_coef Fsqd
_refine_ls_weighting_details     
'w=1/[\s^2^(Fo^2^)+(0.0530P)^2^+0.6710P] where P=(Fo^2^+2Fc^2^)/3'
_refine_ls_weighting_scheme      calc
_refine_ls_wR_factor_gt          0.1201
_refine_ls_wR_factor_ref         0.1345
_refine_special_details          ?
_olex2_refinement_description    
;
1. Fixed Uiso
 At 1.2 times of:
  All C(H) groups
 At 1.5 times of:
  All C(H,H,H) groups
2.a Aromatic/amide H refined with riding coordinates:
 C4(H4), C5(H5), C6(H6), C7(H7), C10(H10), C11(H11), C12(H12), C23(H23),
 C24(H24), C25(H25), C32(H32), C33(H33), C34(H34), C35(H35), C36(H36), C4A(H4A),
  C5A(H5A), C6A(H6A), C7A(H7A), C10A(H10A), C11A(H11A), C12A(H12A), C23A(H23A),
 C24A(H24A), C25A(H25A), C32A(H32A), C33A(H33A), C34A(H34A), C35A(H35A),
 C36A(H36A)
2.b Idealised Me refined as rotating group:
 C15(H15A,H15B,H15C), C27(H27A,H27B,H27C), C28(H28A,H28B,H28C), C15A(H15D,H15E,
 H15F), C27A(H27D,H27E,H27F), C28A(H28D,H28E,H28F)
;
_atom_sites_solution_hydrogens   geom
_atom_sites_solution_primary     iterative
_atom_sites_solution_secondary   ?
loop_
_atom_site_label
_atom_site_type_symbol
_atom_site_fract_x
_atom_site_fract_y
_atom_site_fract_z
_atom_site_U_iso_or_equiv
_atom_site_adp_type
_atom_site_occupancy
_atom_site_site_symmetry_order
_atom_site_calc_flag
_atom_site_refinement_flags_posn
_atom_site_refinement_flags_adp
_atom_site_refinement_flags_occupancy
_atom_site_disorder_assembly
_atom_site_disorder_group
C1 C 0.4166(2) 0.36550(6) 0.17880(10) 0.0159(4) Uani 1 1 d . . . . .
C2 C 0.4417(2) 0.36350(6) 0.10508(10) 0.0161(4) Uani 1 1 d . . . . .
C3 C 0.3330(2) 0.33438(6) 0.05875(10) 0.0159(4) Uani 1 1 d . . . . .
C4 C 0.3379(2) 0.33691(6) -0.01826(10) 0.0187(4) Uani 1 1 d . . . . .
H4 H 0.4211 0.3565 -0.0401 0.022 Uiso 1 1 calc R . . . .
C5 C 0.2248(2) 0.31160(6) -0.06206(11) 0.0212(4) Uani 1 1 d . . . . .
H5 H 0.2289 0.3139 -0.1137 0.025 Uiso 1 1 calc R . . . .
C6 C 0.1031(2) 0.28233(6) -0.03011(11) 0.0210(4) Uani 1 1 d . . . . .
H6 H 0.0245 0.2648 -0.0603 0.025 Uiso 1 1 calc R . . . .
C7 C 0.0968(2) 0.27890(6) 0.04442(11) 0.0192(4) Uani 1 1 d . . . . .
H7 H 0.0136 0.2589 0.0651 0.023 Uiso 1 1 calc R . . . .
C8 C 0.2114(2) 0.30453(6) 0.09124(10) 0.0163(4) Uani 1 1 d . . . . .
C9 C 0.2055(2) 0.30178(6) 0.17048(10) 0.0153(4) Uani 1 1 d . . . . .
C10 C 0.1057(2) 0.26787(6) 0.20346(11) 0.0205(4) Uani 1 1 d . . . . .
H10 H 0.0450 0.2464 0.1736 0.025 Uiso 1 1 calc R . . . .
C11 C 0.0944(3) 0.26524(7) 0.27760(11) 0.0235(5) Uani 1 1 d . . . . .
H11 H 0.0279 0.2420 0.2992 0.028 Uiso 1 1 calc R . . . .
C12 C 0.1816(2) 0.29701(6) 0.32123(11) 0.0218(5) Uani 1 1 d . . . . .
H12 H 0.1712 0.2952 0.3727 0.026 Uiso 1 1 calc R . . . .
C13 C 0.2823(2) 0.33103(6) 0.29285(11) 0.0193(4) Uani 1 1 d . . . . .
C14 C 0.3007(2) 0.33357(6) 0.21514(10) 0.0168(4) Uani 1 1 d . . . . .
C15 C 0.3635(3) 0.36331(7) 0.34856(11) 0.0284(5) Uani 1 1 d . . . . .
H15A H 0.4956 0.3631 0.3456 0.043 Uiso 1 1 calc GR . . . .
H15B H 0.3296 0.3544 0.3977 0.043 Uiso 1 1 calc GR . . . .
H15C H 0.3177 0.3933 0.3383 0.043 Uiso 1 1 calc GR . . . .
C21 C 0.5075(2) 0.40279(6) 0.21942(10) 0.0194(4) Uani 1 1 d . . . . .
C22 C 0.4123(3) 0.44266(7) 0.22686(12) 0.0276(5) Uani 1 1 d . . . . .
C23 C 0.4968(3) 0.47797(7) 0.26198(13) 0.0394(6) Uani 1 1 d . . . . .
H23 H 0.4332 0.5051 0.2675 0.047 Uiso 1 1 calc R . . . .
C24 C 0.6722(4) 0.47432(8) 0.28906(14) 0.0460(7) Uani 1 1 d . . . . .
H24 H 0.7294 0.4990 0.3122 0.055 Uiso 1 1 calc R . . . .
C25 C 0.7649(3) 0.43486(9) 0.28263(12) 0.0401(6) Uani 1 1 d . . . . .
H25 H 0.8846 0.4325 0.3026 0.048 Uiso 1 1 calc R . . . .
C26 C 0.6859(3) 0.39831(7) 0.24739(11) 0.0258(5) Uani 1 1 d . . . . .
C27 C 0.2198(3) 0.44733(8) 0.19860(14) 0.0385(6) Uani 1 1 d . . . . .
H27A H 0.2169 0.4470 0.1451 0.058 Uiso 1 1 calc GR . . . .
H27B H 0.1697 0.4754 0.2157 0.058 Uiso 1 1 calc GR . . . .
H27C H 0.1475 0.4226 0.2166 0.058 Uiso 1 1 calc GR . . . .
C28 C 0.7850(3) 0.35512(8) 0.24121(12) 0.0367(6) Uani 1 1 d . . . . .
H28A H 0.7107 0.3311 0.2603 0.055 Uiso 1 1 calc GR . . . .
H28B H 0.8995 0.3567 0.2695 0.055 Uiso 1 1 calc GR . . . .
H28C H 0.8096 0.3493 0.1898 0.055 Uiso 1 1 calc GR . . . .
C31 C 0.5831(2) 0.39122(6) 0.06956(10) 0.0173(4) Uani 1 1 d . . . . .
C32 C 0.5633(3) 0.43636(6) 0.05695(11) 0.0237(5) Uani 1 1 d . . . . .
H32 H 0.4560 0.4510 0.0709 0.028 Uiso 1 1 calc R . . . .
C33 C 0.6989(3) 0.46041(7) 0.02412(12) 0.0283(5) Uani 1 1 d . . . . .
H33 H 0.6838 0.4913 0.0157 0.034 Uiso 1 1 calc R . . . .
C34 C 0.8556(3) 0.43952(7) 0.00364(12) 0.0288(5) Uani 1 1 d . . . . .
H34 H 0.9482 0.4561 -0.0186 0.035 Uiso 1 1 calc R . . . .
C35 C 0.8777(3) 0.39458(7) 0.01542(11) 0.0261(5) Uani 1 1 d . . . . .
H35 H 0.9853 0.3801 0.0012 0.031 Uiso 1 1 calc R . . . .
C36 C 0.7417(2) 0.37060(7) 0.04821(11) 0.0212(4) Uani 1 1 d . . . . .
H36 H 0.7571 0.3397 0.0562 0.025 Uiso 1 1 calc R . . . .
C1A C 0.0694(2) 0.63480(6) 0.36613(10) 0.0178(4) Uani 1 1 d . . . . .
C2A C 0.0617(2) 0.63580(6) 0.29137(10) 0.0165(4) Uani 1 1 d . . . . .
C3A C 0.1774(2) 0.66512(6) 0.25110(10) 0.0165(4) Uani 1 1 d . . . . .
C4A C 0.1826(2) 0.66380(6) 0.17425(11) 0.0191(4) Uani 1 1 d . . . . .
H4A H 0.1070 0.6434 0.1481 0.023 Uiso 1 1 calc R . . . .
C5A C 0.2943(2) 0.69124(6) 0.13633(11) 0.0209(4) Uani 1 1 d . . . . .
H5A H 0.2961 0.6898 0.0845 0.025 Uiso 1 1 calc R . . . .
C6A C 0.4054(2) 0.72139(6) 0.17466(11) 0.0220(4) Uani 1 1 d . . . . .
H6A H 0.4846 0.7401 0.1488 0.026 Uiso 1 1 calc R . . . .
C7A C 0.4008(2) 0.72415(6) 0.24927(11) 0.0213(4) Uani 1 1 d . . . . .
H7A H 0.4762 0.7451 0.2743 0.026 Uiso 1 1 calc R . . . .
C8A C 0.2863(2) 0.69653(6) 0.28967(10) 0.0168(4) Uani 1 1 d . . . . .
C9A C 0.2788(2) 0.69897(6) 0.36880(11) 0.0178(4) Uani 1 1 d . . . . .
C10A C 0.3661(2) 0.73396(7) 0.40738(11) 0.0218(4) Uani 1 1 d . . . . .
H10A H 0.4226 0.7570 0.3810 0.026 Uiso 1 1 calc R . . . .
C11A C 0.3706(2) 0.73525(7) 0.48173(11) 0.0237(5) Uani 1 1 d . . . . .
H11A H 0.4260 0.7595 0.5070 0.028 Uiso 1 1 calc R . . . .
C12A C 0.2931(2) 0.70065(7) 0.52033(11) 0.0234(5) Uani 1 1 d . . . . .
H12A H 0.3033 0.7010 0.5722 0.028 Uiso 1 1 calc R . . . .
C13A C 0.2020(2) 0.66596(7) 0.48642(11) 0.0209(4) Uani 1 1 d . . . . .
C14A C 0.1840(2) 0.66576(6) 0.40796(10) 0.0165(4) Uani 1 1 d . . . . .
C15A C 0.1372(3) 0.62927(7) 0.53573(11) 0.0287(5) Uani 1 1 d . . . . .
H15D H 0.0050 0.6303 0.5376 0.043 Uiso 1 1 calc GR . . . .
H15E H 0.1899 0.6333 0.5850 0.043 Uiso 1 1 calc GR . . . .
H15F H 0.1747 0.6005 0.5165 0.043 Uiso 1 1 calc GR . . . .
C21A C -0.0561(2) 0.60296(6) 0.40281(10) 0.0194(4) Uani 1 1 d . . . . .
C22A C -0.0132(3) 0.55789(7) 0.40814(11) 0.0249(5) Uani 1 1 d . . . . .
C23A C -0.1365(3) 0.52929(7) 0.43998(12) 0.0337(5) Uani 1 1 d . . . . .
H23A H -0.1090 0.4986 0.4444 0.040 Uiso 1 1 calc R . . . .
C24A C -0.2987(3) 0.54527(8) 0.46523(13) 0.0376(6) Uani 1 1 d . . . . .
H24A H -0.3822 0.5254 0.4863 0.045 Uiso 1 1 calc R . . . .
C25A C -0.3392(3) 0.58940(8) 0.46000(12) 0.0309(5) Uani 1 1 d . . . . .
H25A H -0.4509 0.5999 0.4775 0.037 Uiso 1 1 calc R . . . .
C26A C -0.2198(2) 0.61903(7) 0.42953(11) 0.0232(5) Uani 1 1 d . . . . .
C27A C 0.1646(3) 0.54001(7) 0.38288(13) 0.0362(6) Uani 1 1 d . . . . .
H27D H 0.1765 0.5465 0.3308 0.054 Uiso 1 1 calc GR . . . .
H27E H 0.1687 0.5078 0.3905 0.054 Uiso 1 1 calc GR . . . .
H27F H 0.2641 0.5541 0.4109 0.054 Uiso 1 1 calc GR . . . .
C28A C -0.2643(3) 0.66750(7) 0.42849(12) 0.0302(5) Uani 1 1 d . . . . .
H28D H -0.1864 0.6831 0.4644 0.045 Uiso 1 1 calc GR . . . .
H28E H -0.3913 0.6716 0.4407 0.045 Uiso 1 1 calc GR . . . .
H28F H -0.2445 0.6795 0.3797 0.045 Uiso 1 1 calc GR . . . .
C31A C -0.0713(2) 0.60824(6) 0.24763(10) 0.0182(4) Uani 1 1 d . . . . .
C32A C -0.0188(3) 0.57078(6) 0.20904(11) 0.0234(5) Uani 1 1 d . . . . .
H32A H 0.1036 0.5612 0.2125 0.028 Uiso 1 1 calc R . . . .
C33A C -0.1423(3) 0.54716(7) 0.16564(12) 0.0285(5) Uani 1 1 d . . . . .
H33A H -0.1044 0.5216 0.1400 0.034 Uiso 1 1 calc R . . . .
C34A C -0.3207(3) 0.56093(7) 0.15974(12) 0.0298(5) Uani 1 1 d . . . . .
H34A H -0.4054 0.5448 0.1301 0.036 Uiso 1 1 calc R . . . .
C35A C -0.3753(3) 0.59821(7) 0.19704(12) 0.0289(5) Uani 1 1 d . . . . .
H35A H -0.4974 0.6079 0.1927 0.035 Uiso 1 1 calc R . . . .
C36A C -0.2515(2) 0.62160(7) 0.24091(11) 0.0237(5) Uani 1 1 d . . . . .
H36A H -0.2904 0.6471 0.2667 0.028 Uiso 1 1 calc R . . . .

loop_
_atom_site_aniso_label
_atom_site_aniso_U_11
_atom_site_aniso_U_22
_atom_site_aniso_U_33
_atom_site_aniso_U_23
_atom_site_aniso_U_13
_atom_site_aniso_U_12
C1 0.0123(9) 0.0183(10) 0.0171(11) 0.0009(8) 0.0001(7) 0.0022(8)
C2 0.0149(9) 0.0182(10) 0.0152(10) 0.0007(8) 0.0008(7) 0.0025(8)
C3 0.0148(9) 0.0182(10) 0.0148(11) 0.0002(8) 0.0016(7) 0.0044(8)
C4 0.0160(9) 0.0239(11) 0.0163(11) 0.0006(8) 0.0036(8) 0.0020(8)
C5 0.0216(10) 0.0292(11) 0.0127(11) -0.0011(8) -0.0001(8) 0.0046(9)
C6 0.0177(9) 0.0265(11) 0.0186(11) -0.0030(8) -0.0030(8) 0.0027(9)
C7 0.0182(9) 0.0183(10) 0.0213(11) -0.0011(8) 0.0026(8) 0.0016(8)
C8 0.0152(9) 0.0169(10) 0.0168(11) -0.0010(8) 0.0015(8) 0.0040(8)
C9 0.0118(9) 0.0166(10) 0.0175(11) 0.0016(8) -0.0002(7) 0.0039(8)
C10 0.0206(10) 0.0206(10) 0.0203(11) 0.0001(8) -0.0007(8) -0.0042(8)
C11 0.0261(11) 0.0234(11) 0.0210(12) 0.0050(9) 0.0035(9) -0.0043(9)
C12 0.0222(10) 0.0286(12) 0.0147(11) 0.0040(8) 0.0022(8) 0.0013(9)
C13 0.0167(9) 0.0245(11) 0.0166(11) -0.0001(8) -0.0001(8) 0.0024(8)
C14 0.0139(9) 0.0198(10) 0.0167(11) 0.0010(8) 0.0004(8) 0.0041(8)
C15 0.0328(11) 0.0380(13) 0.0146(11) 0.0005(9) 0.0024(9) -0.0098(10)
C21 0.0232(10) 0.0241(11) 0.0112(10) -0.0010(8) 0.0059(8) -0.0054(9)
C22 0.0396(12) 0.0237(11) 0.0201(12) -0.0025(9) 0.0129(9) -0.0037(10)
C23 0.0620(17) 0.0252(13) 0.0319(15) -0.0093(10) 0.0187(12) -0.0090(12)
C24 0.0676(18) 0.0420(16) 0.0292(15) -0.0123(11) 0.0117(13) -0.0335(14)
C25 0.0351(13) 0.0661(18) 0.0193(13) -0.0006(11) 0.0019(10) -0.0252(13)
C26 0.0221(10) 0.0412(13) 0.0140(11) 0.0003(9) 0.0022(8) -0.0103(10)
C27 0.0416(13) 0.0340(13) 0.0408(16) 0.0029(11) 0.0154(11) 0.0131(11)
C28 0.0229(11) 0.0644(17) 0.0225(13) 0.0050(11) -0.0028(9) 0.0064(11)
C31 0.0180(9) 0.0230(11) 0.0107(10) -0.0018(8) -0.0014(7) -0.0019(8)
C32 0.0248(10) 0.0255(11) 0.0212(12) 0.0018(9) 0.0064(8) 0.0011(9)
C33 0.0348(12) 0.0227(11) 0.0278(13) 0.0023(9) 0.0060(10) -0.0050(10)
C34 0.0270(11) 0.0343(13) 0.0255(13) 0.0007(9) 0.0077(9) -0.0105(10)
C35 0.0201(10) 0.0365(13) 0.0221(12) -0.0040(9) 0.0056(9) -0.0012(9)
C36 0.0222(10) 0.0229(11) 0.0187(11) -0.0004(8) 0.0026(8) -0.0004(8)
C1A 0.0157(9) 0.0209(10) 0.0169(11) 0.0009(8) 0.0015(8) 0.0048(8)
C2A 0.0155(9) 0.0167(10) 0.0172(11) -0.0005(8) 0.0006(8) 0.0030(8)
C3A 0.0140(9) 0.0194(10) 0.0161(11) -0.0002(8) 0.0022(8) 0.0054(8)
C4A 0.0188(9) 0.0204(11) 0.0179(11) -0.0007(8) -0.0005(8) 0.0046(8)
C5A 0.0211(10) 0.0260(11) 0.0160(11) 0.0034(8) 0.0039(8) 0.0044(9)
C6A 0.0193(10) 0.0247(11) 0.0223(12) 0.0063(9) 0.0040(8) 0.0010(9)
C7A 0.0173(10) 0.0215(11) 0.0251(12) -0.0005(8) 0.0008(8) -0.0002(8)
C8A 0.0143(9) 0.0203(10) 0.0158(11) 0.0005(8) -0.0013(8) 0.0029(8)
C9A 0.0134(9) 0.0218(10) 0.0184(11) -0.0005(8) 0.0008(8) 0.0049(8)
C10A 0.0184(10) 0.0236(11) 0.0236(12) -0.0004(9) 0.0020(8) 0.0020(8)
C11A 0.0207(10) 0.0263(11) 0.0238(12) -0.0070(9) -0.0012(9) 0.0022(9)
C12A 0.0203(10) 0.0347(12) 0.0151(11) -0.0048(9) -0.0015(8) 0.0029(9)
C13A 0.0147(9) 0.0306(12) 0.0173(11) 0.0002(9) 0.0022(8) 0.0025(9)
C14A 0.0124(9) 0.0224(10) 0.0145(10) -0.0011(8) 0.0000(7) 0.0039(8)
C15A 0.0268(11) 0.0454(14) 0.0136(11) 0.0025(9) -0.0022(9) -0.0069(10)
C21A 0.0206(10) 0.0260(11) 0.0115(10) 0.0019(8) -0.0034(8) -0.0021(9)
C22A 0.0310(11) 0.0274(12) 0.0159(11) 0.0036(9) -0.0046(9) -0.0027(9)
C23A 0.0464(14) 0.0278(12) 0.0259(13) 0.0057(10) -0.0118(11) -0.0085(11)
C24A 0.0332(12) 0.0491(16) 0.0301(14) 0.0141(11) -0.0057(10) -0.0234(12)
C25A 0.0207(10) 0.0507(15) 0.0212(12) 0.0050(10) -0.0005(9) -0.0091(10)
C26A 0.0191(10) 0.0366(13) 0.0137(11) 0.0011(9) -0.0019(8) -0.0036(9)
C27A 0.0495(14) 0.0318(13) 0.0275(13) 0.0058(10) 0.0020(11) 0.0126(11)
C28A 0.0239(11) 0.0424(14) 0.0246(13) 0.0008(10) 0.0064(9) 0.0052(10)
C31A 0.0201(10) 0.0220(10) 0.0126(10) 0.0043(8) 0.0011(8) -0.0011(8)
C32A 0.0221(10) 0.0250(11) 0.0233(12) -0.0009(9) 0.0006(9) 0.0012(9)
C33A 0.0353(12) 0.0251(12) 0.0253(13) -0.0036(9) 0.0030(9) -0.0063(10)
C34A 0.0326(12) 0.0318(13) 0.0246(13) 0.0027(10) -0.0055(10) -0.0126(10)
C35A 0.0223(10) 0.0362(13) 0.0276(13) 0.0050(10) -0.0062(9) -0.0022(10)
C36A 0.0236(10) 0.0270(11) 0.0206(12) 0.0005(9) -0.0004(9) 0.0020(9)

_geom_special_details            
;
 All esds (except the esd in the dihedral angle between two l.s. planes)
 are estimated using the full covariance matrix.  The cell esds are taken
 into account individually in the estimation of esds in distances, angles
 and torsion angles; correlations between esds in cell parameters are only
 used when they are defined by crystal symmetry.  An approximate (isotropic)
 treatment of cell esds is used for estimating esds involving l.s. planes.
;
loop_
_geom_bond_atom_site_label_1
_geom_bond_atom_site_label_2
_geom_bond_distance
_geom_bond_site_symmetry_2
_geom_bond_publ_flag
C1 C2 1.370(3) . ?
C1 C14 1.463(3) . ?
C1 C21 1.495(3) . ?
C2 C3 1.447(2) . ?
C2 C31 1.502(3) . ?
C3 C4 1.414(3) . ?
C3 C8 1.416(2) . ?
C4 C5 1.372(3) . ?
C5 C6 1.401(3) . ?
C6 C7 1.371(3) . ?
C7 C8 1.416(3) . ?
C8 C9 1.456(3) . ?
C9 C10 1.407(3) . ?
C9 C14 1.430(2) . ?
C10 C11 1.365(3) . ?
C11 C12 1.392(3) . ?
C12 C13 1.378(3) . ?
C13 C14 1.436(3) . ?
C13 C15 1.519(3) . ?
C21 C22 1.401(3) . ?
C21 C26 1.407(3) . ?
C22 C23 1.382(3) . ?
C22 C27 1.506(3) . ?
C23 C24 1.379(3) . ?
C24 C25 1.379(3) . ?
C25 C26 1.395(3) . ?
C26 C28 1.500(3) . ?
C31 C32 1.387(3) . ?
C31 C36 1.394(2) . ?
C32 C33 1.389(3) . ?
C33 C34 1.381(3) . ?
C34 C35 1.380(3) . ?
C35 C36 1.390(3) . ?
C1A C2A 1.369(3) . ?
C1A C14A 1.461(3) . ?
C1A C21A 1.508(3) . ?
C2A C3A 1.448(3) . ?
C2A C31A 1.500(3) . ?
C3A C4A 1.410(3) . ?
C3A C8A 1.417(2) . ?
C4A C5A 1.372(3) . ?
C5A C6A 1.399(3) . ?
C6A C7A 1.370(3) . ?
C7A C8A 1.413(3) . ?
C8A C9A 1.454(3) . ?
C9A C10A 1.414(3) . ?
C9A C14A 1.428(3) . ?
C10A C11A 1.361(3) . ?
C11A C12A 1.393(3) . ?
C12A C13A 1.380(3) . ?
C13A C14A 1.439(3) . ?
C13A C15A 1.515(3) . ?
C21A C22A 1.397(3) . ?
C21A C26A 1.406(3) . ?
C22A C23A 1.395(3) . ?
C22A C27A 1.507(3) . ?
C23A C24A 1.385(3) . ?
C24A C25A 1.366(3) . ?
C25A C26A 1.386(3) . ?
C26A C28A 1.497(3) . ?
C31A C32A 1.393(3) . ?
C31A C36A 1.394(2) . ?
C32A C33A 1.388(3) . ?
C33A C34A 1.384(3) . ?
C34A C35A 1.381(3) . ?
C35A C36A 1.390(3) . ?

loop_
_geom_angle_atom_site_label_1
_geom_angle_atom_site_label_2
_geom_angle_atom_site_label_3
_geom_angle
_geom_angle_site_symmetry_1
_geom_angle_site_symmetry_3
_geom_angle_publ_flag
C2 C1 C14 121.25(17) . . ?
C2 C1 C21 116.78(16) . . ?
C14 C1 C21 121.93(17) . . ?
C1 C2 C3 120.97(16) . . ?
C1 C2 C31 121.32(16) . . ?
C3 C2 C31 117.71(16) . . ?
C4 C3 C2 121.38(17) . . ?
C4 C3 C8 119.34(17) . . ?
C8 C3 C2 119.18(17) . . ?
C5 C4 C3 121.23(18) . . ?
C4 C5 C6 119.59(19) . . ?
C7 C6 C5 120.34(18) . . ?
C6 C7 C8 121.57(18) . . ?
C3 C8 C7 117.91(17) . . ?
C3 C8 C9 119.65(16) . . ?
C7 C8 C9 122.43(17) . . ?
C10 C9 C8 120.13(17) . . ?
C10 C9 C14 119.75(17) . . ?
C14 C9 C8 120.12(16) . . ?
C11 C10 C9 121.21(18) . . ?
C10 C11 C12 119.28(18) . . ?
C13 C12 C11 122.76(19) . . ?
C12 C13 C14 118.84(17) . . ?
C12 C13 C15 115.45(18) . . ?
C14 C13 C15 125.71(17) . . ?
C9 C14 C1 117.75(17) . . ?
C9 C14 C13 118.07(16) . . ?
C13 C14 C1 124.13(16) . . ?
C22 C21 C1 118.23(17) . . ?
C22 C21 C26 121.01(18) . . ?
C26 C21 C1 120.73(17) . . ?
C21 C22 C27 121.27(18) . . ?
C23 C22 C21 118.9(2) . . ?
C23 C22 C27 119.8(2) . . ?
C24 C23 C22 120.8(2) . . ?
C23 C24 C25 120.2(2) . . ?
C24 C25 C26 121.2(2) . . ?
C21 C26 C28 120.71(18) . . ?
C25 C26 C21 117.8(2) . . ?
C25 C26 C28 121.44(19) . . ?
C32 C31 C2 123.11(16) . . ?
C32 C31 C36 118.40(17) . . ?
C36 C31 C2 118.49(16) . . ?
C31 C32 C33 120.65(18) . . ?
C34 C33 C32 120.21(19) . . ?
C35 C34 C33 120.08(19) . . ?
C34 C35 C36 119.58(18) . . ?
C35 C36 C31 121.07(18) . . ?
C2A C1A C14A 121.03(17) . . ?
C2A C1A C21A 116.93(16) . . ?
C14A C1A C21A 121.87(17) . . ?
C1A C2A C3A 121.08(17) . . ?
C1A C2A C31A 121.86(17) . . ?
C3A C2A C31A 117.01(16) . . ?
C4A C3A C2A 121.77(17) . . ?
C4A C3A C8A 118.91(17) . . ?
C8A C3A C2A 119.32(17) . . ?
C5A C4A C3A 121.59(18) . . ?
C4A C5A C6A 119.39(19) . . ?
C7A C6A C5A 120.48(18) . . ?
C6A C7A C8A 121.34(18) . . ?
C3A C8A C9A 119.44(17) . . ?
C7A C8A C3A 118.24(18) . . ?
C7A C8A C9A 122.31(17) . . ?
C10A C9A C8A 120.31(17) . . ?
C10A C9A C14A 119.69(18) . . ?
C14A C9A C8A 120.00(17) . . ?
C11A C10A C9A 121.17(19) . . ?
C10A C11A C12A 119.23(19) . . ?
C13A C12A C11A 122.77(19) . . ?
C12A C13A C14A 118.73(18) . . ?
C12A C13A C15A 116.34(18) . . ?
C14A C13A C15A 124.83(17) . . ?
C9A C14A C1A 118.04(17) . . ?
C9A C14A C13A 117.86(17) . . ?
C13A C14A C1A 124.06(17) . . ?
C22A C21A C1A 120.53(17) . . ?
C22A C21A C26A 120.43(18) . . ?
C26A C21A C1A 119.00(17) . . ?
C21A C22A C27A 121.62(18) . . ?
C23A C22A C21A 118.65(19) . . ?
C23A C22A C27A 119.70(19) . . ?
C24A C23A C22A 120.6(2) . . ?
C25A C24A C23A 120.4(2) . . ?
C24A C25A C26A 120.9(2) . . ?
C21A C26A C28A 121.55(18) . . ?
C25A C26A C21A 119.02(19) . . ?
C25A C26A C28A 119.39(18) . . ?
C32A C31A C2A 122.04(16) . . ?
C32A C31A C36A 118.04(18) . . ?
C36A C31A C2A 119.79(17) . . ?
C33A C32A C31A 121.11(18) . . ?
C34A C33A C32A 119.97(19) . . ?
C35A C34A C33A 119.84(19) . . ?
C34A C35A C36A 120.04(19) . . ?
C35A C36A C31A 120.99(19) . . ?

loop_
_geom_torsion_atom_site_label_1
_geom_torsion_atom_site_label_2
_geom_torsion_atom_site_label_3
_geom_torsion_atom_site_label_4
_geom_torsion
_geom_torsion_site_symmetry_1
_geom_torsion_site_symmetry_2
_geom_torsion_site_symmetry_3
_geom_torsion_site_symmetry_4
_geom_torsion_publ_flag
C1 C2 C3 C4 170.14(17) . . . . ?
C1 C2 C3 C8 -6.1(3) . . . . ?
C1 C2 C31 C32 -75.5(2) . . . . ?
C1 C2 C31 C36 104.6(2) . . . . ?
C1 C21 C22 C23 -177.71(19) . . . . ?
C1 C21 C22 C27 3.4(3) . . . . ?
C1 C21 C26 C25 177.92(18) . . . . ?
C1 C21 C26 C28 -3.8(3) . . . . ?
C2 C1 C14 C9 -3.7(2) . . . . ?
C2 C1 C14 C13 173.69(17) . . . . ?
C2 C1 C21 C22 90.3(2) . . . . ?
C2 C1 C21 C26 -87.8(2) . . . . ?
C2 C3 C4 C5 -175.01(16) . . . . ?
C2 C3 C8 C7 175.19(16) . . . . ?
C2 C3 C8 C9 -3.6(2) . . . . ?
C2 C31 C32 C33 179.76(18) . . . . ?
C2 C31 C36 C35 -179.67(18) . . . . ?
C3 C2 C31 C32 104.8(2) . . . . ?
C3 C2 C31 C36 -75.1(2) . . . . ?
C3 C4 C5 C6 -0.6(3) . . . . ?
C3 C8 C9 C10 -170.54(16) . . . . ?
C3 C8 C9 C14 9.6(2) . . . . ?
C4 C3 C8 C7 -1.1(2) . . . . ?
C4 C3 C8 C9 -179.93(16) . . . . ?
C4 C5 C6 C7 0.0(3) . . . . ?
C5 C6 C7 C8 0.1(3) . . . . ?
C6 C7 C8 C3 0.5(3) . . . . ?
C6 C7 C8 C9 179.26(17) . . . . ?
C7 C8 C9 C10 10.7(3) . . . . ?
C7 C8 C9 C14 -169.18(16) . . . . ?
C8 C3 C4 C5 1.2(3) . . . . ?
C8 C9 C10 C11 -178.40(17) . . . . ?
C8 C9 C14 C1 -6.0(2) . . . . ?
C8 C9 C14 C13 176.46(15) . . . . ?
C9 C10 C11 C12 0.8(3) . . . . ?
C10 C9 C14 C1 174.16(15) . . . . ?
C10 C9 C14 C13 -3.4(2) . . . . ?
C10 C11 C12 C13 -1.1(3) . . . . ?
C11 C12 C13 C14 -0.9(3) . . . . ?
C11 C12 C13 C15 178.44(17) . . . . ?
C12 C13 C14 C1 -174.28(16) . . . . ?
C12 C13 C14 C9 3.1(2) . . . . ?
C14 C1 C2 C3 9.9(3) . . . . ?
C14 C1 C2 C31 -169.85(15) . . . . ?
C14 C1 C21 C22 -87.4(2) . . . . ?
C14 C1 C21 C26 94.5(2) . . . . ?
C14 C9 C10 C11 1.5(3) . . . . ?
C15 C13 C14 C1 6.4(3) . . . . ?
C15 C13 C14 C9 -176.18(17) . . . . ?
C21 C1 C2 C3 -167.88(16) . . . . ?
C21 C1 C2 C31 12.4(2) . . . . ?
C21 C1 C14 C9 173.90(16) . . . . ?
C21 C1 C14 C13 -8.7(3) . . . . ?
C21 C22 C23 C24 0.3(3) . . . . ?
C22 C21 C26 C25 -0.1(3) . . . . ?
C22 C21 C26 C28 178.15(19) . . . . ?
C22 C23 C24 C25 -1.3(4) . . . . ?
C23 C24 C25 C26 1.5(3) . . . . ?
C24 C25 C26 C21 -0.9(3) . . . . ?
C24 C25 C26 C28 -179.1(2) . . . . ?
C26 C21 C22 C23 0.4(3) . . . . ?
C26 C21 C22 C27 -178.54(19) . . . . ?
C27 C22 C23 C24 179.2(2) . . . . ?
C31 C2 C3 C4 -10.1(2) . . . . ?
C31 C2 C3 C8 173.63(15) . . . . ?
C31 C32 C33 C34 0.0(3) . . . . ?
C32 C31 C36 C35 0.4(3) . . . . ?
C32 C33 C34 C35 0.3(3) . . . . ?
C33 C34 C35 C36 -0.2(3) . . . . ?
C34 C35 C36 C31 -0.1(3) . . . . ?
C36 C31 C32 C33 -0.3(3) . . . . ?
C1A C2A C3A C4A 174.34(17) . . . . ?
C1A C2A C3A C8A -6.7(3) . . . . ?
C1A C2A C31A C32A -106.6(2) . . . . ?
C1A C2A C31A C36A 77.6(2) . . . . ?
C1A C21A C22A C23A -177.53(18) . . . . ?
C1A C21A C22A C27A 4.7(3) . . . . ?
C1A C21A C26A C25A 176.84(17) . . . . ?
C1A C21A C26A C28A -5.6(3) . . . . ?
C2A C1A C14A C9A 4.0(3) . . . . ?
C2A C1A C14A C13A -178.50(17) . . . . ?
C2A C1A C21A C22A 79.7(2) . . . . ?
C2A C1A C21A C26A -98.2(2) . . . . ?
C2A C3A C4A C5A -179.09(16) . . . . ?
C2A C3A C8A C7A 178.72(16) . . . . ?
C2A C3A C8A C9A -0.5(2) . . . . ?
C2A C31A C32A C33A -176.38(18) . . . . ?
C2A C31A C36A C35A 175.98(18) . . . . ?
C3A C2A C31A C32A 75.9(2) . . . . ?
C3A C2A C31A C36A -99.8(2) . . . . ?
C3A C4A C5A C6A -0.2(3) . . . . ?
C3A C8A C9A C10A -171.06(16) . . . . ?
C3A C8A C9A C14A 9.4(2) . . . . ?
C4A C3A C8A C7A -2.3(2) . . . . ?
C4A C3A C8A C9A 178.48(16) . . . . ?
C4A C5A C6A C7A -1.1(3) . . . . ?
C5A C6A C7A C8A 0.7(3) . . . . ?
C6A C7A C8A C3A 1.0(3) . . . . ?
C6A C7A C8A C9A -179.80(17) . . . . ?
C7A C8A C9A C10A 9.8(3) . . . . ?
C7A C8A C9A C14A -169.77(16) . . . . ?
C8A C3A C4A C5A 2.0(3) . . . . ?
C8A C9A C10A C11A -175.68(17) . . . . ?
C8A C9A C14A C1A -11.1(2) . . . . ?
C8A C9A C14A C13A 171.25(16) . . . . ?
C9A C10A C11A C12A 2.2(3) . . . . ?
C10A C9A C14A C1A 169.38(16) . . . . ?
C10A C9A C14A C13A -8.3(2) . . . . ?
C10A C11A C12A C13A -3.7(3) . . . . ?
C11A C12A C13A C14A -0.9(3) . . . . ?
C11A C12A C13A C15A 175.76(17) . . . . ?
C12A C13A C14A C1A -170.69(17) . . . . ?
C12A C13A C14A C9A 6.8(3) . . . . ?
C14A C1A C2A C3A 4.9(3) . . . . ?
C14A C1A C2A C31A -172.40(16) . . . . ?
C14A C1A C21A C22A -105.0(2) . . . . ?
C14A C1A C21A C26A 77.0(2) . . . . ?
C14A C9A C10A C11A 3.9(3) . . . . ?
C15A C13A C14A C1A 13.0(3) . . . . ?
C15A C13A C14A C9A -169.54(17) . . . . ?
C21A C1A C2A C3A -179.74(15) . . . . ?
C21A C1A C2A C31A 2.9(3) . . . . ?
C21A C1A C14A C9A -171.09(16) . . . . ?
C21A C1A C14A C13A 6.4(3) . . . . ?
C21A C22A C23A C24A 0.5(3) . . . . ?
C22A C21A C26A C25A -1.1(3) . . . . ?
C22A C21A C26A C28A 176.40(18) . . . . ?
C22A C23A C24A C25A -0.7(3) . . . . ?
C23A C24A C25A C26A 0.0(3) . . . . ?
C24A C25A C26A C21A 1.0(3) . . . . ?
C24A C25A C26A C28A -176.6(2) . . . . ?
C26A C21A C22A C23A 0.4(3) . . . . ?
C26A C21A C22A C27A -177.38(19) . . . . ?
C27A C22A C23A C24A 178.4(2) . . . . ?
C31A C2A C3A C4A -8.2(2) . . . . ?
C31A C2A C3A C8A 170.74(16) . . . . ?
C31A C32A C33A C34A 0.5(3) . . . . ?
C32A C31A C36A C35A 0.0(3) . . . . ?
C32A C33A C34A C35A 0.1(3) . . . . ?
C33A C34A C35A C36A -0.6(3) . . . . ?
C34A C35A C36A C31A 0.5(3) . . . . ?
C36A C31A C32A C33A -0.5(3) . . . . ?

_shelx_res_file                  
;
    cai36b.res created by SHELXL-2014/7

TITL cai36b solution in P21/c
CELL 0.71073 7.396033 30.131444 18.310962 90 91.8007 90
ZERR 8 0.000222 0.001057 0.000663 0 0.003 0
LATT 1
SYMM -X,0.5+Y,0.5-Z
SFAC C H
UNIT 232 192

L.S. 4
PLAN  25
TEMP -173
BOND
CONF
fmap 2
acta 50
OMIT 0 52
OMIT 3 12 3
OMIT -3 12 9
OMIT 7 0 0
OMIT 3 9 3
OMIT -5 4 11
OMIT 2 7 13
OMIT -5 1 12
OMIT 2 4 13
OMIT 0 6 0
OMIT -4 2 13
OMIT 6 0 0
OMIT -1 0 8
OMIT 0 3 12
OMIT 0 0 12
OMIT -1 1 7
OMIT 3 12 9
OMIT 0 0 14
OMIT 0 16 0
OMIT 0 18 9
OMIT -3 15 3
OMIT 6 18 0
OMIT -4 16 12
OMIT 8 12 0
OMIT 0 14 0
OMIT 4 16 4
OMIT 0 2 9
OMIT 3 18 3
OMIT 2 1 10
OMIT -3 4 12
OMIT 2 9 4
OMIT 3 3 9
OMIT 2 5 14
OMIT -3 7 6
OMIT 0 4 8
OMIT -6 4 9
OMIT -4 5 13
OMIT 3 1 13
OMIT 4 16 12
OMIT 5 1 14
OMIT -3 9 7
OMIT -4 5 1
OMIT 3 3 15
OMIT 4 4 4
OMIT -4 20 4
OMIT 6 7 11
OMIT 1 3 9
OMIT 0 11 2
OMIT -2 6 10
OMIT -6 6 9
REM <olex2.extras>
REM <HklSrc "%.\\cai36b.hkl">
REM </olex2.extras>

WGHT    0.053000    0.671000
FVAR       1.32746
C1    1    0.416606    0.365501    0.178801    11.00000    0.01228    0.01829 =
         0.01705    0.00086    0.00007    0.00221
C2    1    0.441672    0.363501    0.105077    11.00000    0.01495    0.01818 =
         0.01517    0.00068    0.00077    0.00248
C3    1    0.332989    0.334375    0.058755    11.00000    0.01484    0.01824 =
         0.01481    0.00017    0.00162    0.00443
C4    1    0.337929    0.336913   -0.018265    11.00000    0.01604    0.02389 =
         0.01626    0.00064    0.00359    0.00202
AFIX  43
H4    2    0.421134    0.356505   -0.040097    11.00000   -1.20000
AFIX   0
C5    1    0.224764    0.311600   -0.062062    11.00000    0.02156    0.02916 =
         0.01273   -0.00108   -0.00012    0.00460
AFIX  43
H5    2    0.228907    0.313909   -0.113725    11.00000   -1.20000
AFIX   0
C6    1    0.103066    0.282328   -0.030115    11.00000    0.01772    0.02645 =
         0.01856   -0.00300   -0.00300    0.00269
AFIX  43
H6    2    0.024478    0.264764   -0.060261    11.00000   -1.20000
AFIX   0
C7    1    0.096820    0.278904    0.044415    11.00000    0.01825    0.01826 =
         0.02135   -0.00114    0.00255    0.00155
AFIX  43
H7    2    0.013604    0.258853    0.065141    11.00000   -1.20000
AFIX   0
C8    1    0.211422    0.304535    0.091235    11.00000    0.01518    0.01689 =
         0.01683   -0.00098    0.00151    0.00400
C9    1    0.205451    0.301778    0.170483    11.00000    0.01178    0.01663 =
         0.01751    0.00157   -0.00016    0.00392
C10   1    0.105667    0.267874    0.203464    11.00000    0.02055    0.02065 =
         0.02034    0.00010   -0.00070   -0.00420
AFIX  43
H10   2    0.045027    0.246434    0.173580    11.00000   -1.20000
AFIX   0
C11   1    0.094430    0.265235    0.277599    11.00000    0.02611    0.02342 =
         0.02102    0.00500    0.00351   -0.00425
AFIX  43
H11   2    0.027862    0.241967    0.299190    11.00000   -1.20000
AFIX   0
C12   1    0.181579    0.297013    0.321227    11.00000    0.02219    0.02857 =
         0.01472    0.00395    0.00223    0.00130
AFIX  43
H12   2    0.171200    0.295173    0.372719    11.00000   -1.20000
AFIX   0
C13   1    0.282297    0.331034    0.292850    11.00000    0.01671    0.02446 =
         0.01661   -0.00011   -0.00007    0.00244
C14   1    0.300707    0.333566    0.215139    11.00000    0.01394    0.01980 =
         0.01666    0.00096    0.00043    0.00412
C15   1    0.363494    0.363307    0.348563    11.00000    0.03279    0.03797 =
         0.01460    0.00054    0.00241   -0.00984
AFIX 137
H15A  2    0.495569    0.363129    0.345631    11.00000   -1.50000
H15B  2    0.329555    0.354354    0.397726    11.00000   -1.50000
H15C  2    0.317731    0.393256    0.338266    11.00000   -1.50000
AFIX   0
C21   1    0.507527    0.402788    0.219421    11.00000    0.02325    0.02414 =
         0.01121   -0.00098    0.00585   -0.00535
C22   1    0.412324    0.442664    0.226863    11.00000    0.03960    0.02368 =
         0.02015   -0.00252    0.01290   -0.00372
C23   1    0.496843    0.477968    0.261978    11.00000    0.06204    0.02518 =
         0.03194   -0.00933    0.01872   -0.00897
AFIX  43
H23   2    0.433250    0.505093    0.267518    11.00000   -1.20000
AFIX   0
C24   1    0.672234    0.474321    0.289064    11.00000    0.06760    0.04195 =
         0.02915   -0.01229    0.01173   -0.03345
AFIX  43
H24   2    0.729432    0.499048    0.312214    11.00000   -1.20000
AFIX   0
C25   1    0.764853    0.434864    0.282634    11.00000    0.03512    0.06609 =
         0.01927   -0.00059    0.00192   -0.02520
AFIX  43
H25   2    0.884616    0.432526    0.302570    11.00000   -1.20000
AFIX   0
C26   1    0.685912    0.398315    0.247390    11.00000    0.02214    0.04124 =
         0.01404    0.00031    0.00217   -0.01035
C27   1    0.219771    0.447327    0.198600    11.00000    0.04155    0.03400 =
         0.04084    0.00291    0.01545    0.01305
AFIX 137
H27A  2    0.216877    0.446967    0.145059    11.00000   -1.50000
H27B  2    0.169690    0.475437    0.215739    11.00000   -1.50000
H27C  2    0.147483    0.422610    0.216614    11.00000   -1.50000
AFIX   0
C28   1    0.784997    0.355118    0.241210    11.00000    0.02287    0.06438 =
         0.02252    0.00502   -0.00279    0.00645
AFIX 137
H28A  2    0.710654    0.331090    0.260272    11.00000   -1.50000
H28B  2    0.899490    0.356726    0.269512    11.00000   -1.50000
H28C  2    0.809593    0.349310    0.189807    11.00000   -1.50000
AFIX   0
C31   1    0.583094    0.391221    0.069562    11.00000    0.01797    0.02300 =
         0.01070   -0.00176   -0.00144   -0.00188
C32   1    0.563328    0.436360    0.056949    11.00000    0.02484    0.02549 =
         0.02124    0.00180    0.00644    0.00108
AFIX  43
H32   2    0.455993    0.450990    0.070895    11.00000   -1.20000
AFIX   0
C33   1    0.698942    0.460405    0.024117    11.00000    0.03475    0.02273 =
         0.02784    0.00235    0.00604   -0.00502
AFIX  43
H33   2    0.683840    0.491317    0.015733    11.00000   -1.20000
AFIX   0
C34   1    0.855580    0.439520    0.003636    11.00000    0.02699    0.03434 =
         0.02546    0.00075    0.00767   -0.01050
AFIX  43
H34   2    0.948226    0.456103   -0.018599    11.00000   -1.20000
AFIX   0
C35   1    0.877739    0.394585    0.015422    11.00000    0.02007    0.03647 =
         0.02206   -0.00400    0.00557   -0.00120
AFIX  43
H35   2    0.985257    0.380135    0.001224    11.00000   -1.20000
AFIX   0
C36   1    0.741722    0.370597    0.048206    11.00000    0.02220    0.02290 =
         0.01872   -0.00036    0.00256   -0.00042
AFIX  43
H36   2    0.757096    0.339655    0.056187    11.00000   -1.20000
AFIX   0

C1A   1    0.069410    0.634798    0.366126    11.00000    0.01570    0.02088 =
         0.01692    0.00087    0.00154    0.00483
C2A   1    0.061732    0.635798    0.291367    11.00000    0.01551    0.01673 =
         0.01721   -0.00049    0.00060    0.00304
C3A   1    0.177400    0.665118    0.251103    11.00000    0.01401    0.01940 =
         0.01612   -0.00017    0.00220    0.00542
C4A   1    0.182611    0.663802    0.174248    11.00000    0.01882    0.02038 =
         0.01792   -0.00071   -0.00047    0.00460
AFIX  43
H4A   2    0.106998    0.643432    0.148064    11.00000   -1.20000
AFIX   0
C5A   1    0.294287    0.691238    0.136330    11.00000    0.02107    0.02599 =
         0.01599    0.00336    0.00388    0.00445
AFIX  43
H5A   2    0.296126    0.689766    0.084534    11.00000   -1.20000
AFIX   0
C6A   1    0.405374    0.721390    0.174660    11.00000    0.01928    0.02471 =
         0.02227    0.00635    0.00404    0.00100
AFIX  43
H6A   2    0.484561    0.740085    0.148772    11.00000   -1.20000
AFIX   0
C7A   1    0.400805    0.724155    0.249266    11.00000    0.01728    0.02149 =
         0.02515   -0.00046    0.00076   -0.00020
AFIX  43
H7A   2    0.476157    0.745070    0.274343    11.00000   -1.20000
AFIX   0
C8A   1    0.286304    0.696533    0.289669    11.00000    0.01432    0.02026 =
         0.01577    0.00054   -0.00129    0.00289
C9A   1    0.278776    0.698973    0.368801    11.00000    0.01338    0.02175 =
         0.01836   -0.00047    0.00083    0.00494
C10A  1    0.366084    0.733956    0.407382    11.00000    0.01841    0.02357 =
         0.02358   -0.00043    0.00204    0.00199
AFIX  43
H10A  2    0.422608    0.756970    0.380955    11.00000   -1.20000
AFIX   0
C11A  1    0.370601    0.735252    0.481729    11.00000    0.02069    0.02632 =
         0.02383   -0.00698   -0.00123    0.00222
AFIX  43
H11A  2    0.425989    0.759470    0.506998    11.00000   -1.20000
AFIX   0
C12A  1    0.293063    0.700654    0.520329    11.00000    0.02029    0.03473 =
         0.01515   -0.00476   -0.00150    0.00294
AFIX  43
H12A  2    0.303275    0.700951    0.572174    11.00000   -1.20000
AFIX   0
C13A  1    0.202020    0.665959    0.486425    11.00000    0.01474    0.03062 =
         0.01733    0.00017    0.00220    0.00249
C14A  1    0.184041    0.665763    0.407964    11.00000    0.01244    0.02244 =
         0.01453   -0.00109   -0.00004    0.00395
C15A  1    0.137174    0.629274    0.535732    11.00000    0.02678    0.04543 =
         0.01363    0.00245   -0.00222   -0.00693
AFIX 137
H15D  2    0.004955    0.630265    0.537581    11.00000   -1.50000
H15E  2    0.189949    0.633347    0.585038    11.00000   -1.50000
H15F  2    0.174663    0.600473    0.516478    11.00000   -1.50000
AFIX   0
C21A  1   -0.056124    0.602956    0.402813    11.00000    0.02056    0.02601 =
         0.01151    0.00191   -0.00336   -0.00210
C22A  1   -0.013249    0.557889    0.408136    11.00000    0.03101    0.02744 =
         0.01593    0.00359   -0.00465   -0.00268
C23A  1   -0.136542    0.529291    0.439976    11.00000    0.04643    0.02784 =
         0.02593    0.00573   -0.01175   -0.00847
AFIX  43
H23A  2   -0.109019    0.498592    0.444373    11.00000   -1.20000
AFIX   0
C24A  1   -0.298711    0.545269    0.465230    11.00000    0.03316    0.04908 =
         0.03007    0.01410   -0.00566   -0.02344
AFIX  43
H24A  2   -0.382182    0.525424    0.486299    11.00000   -1.20000
AFIX   0
C25A  1   -0.339242    0.589401    0.460000    11.00000    0.02068    0.05068 =
         0.02118    0.00504   -0.00049   -0.00905
AFIX  43
H25A  2   -0.450936    0.599933    0.477502    11.00000   -1.20000
AFIX   0
C26A  1   -0.219785    0.619028    0.429532    11.00000    0.01908    0.03657 =
         0.01367    0.00110   -0.00186   -0.00358
C27A  1    0.164563    0.540013    0.382877    11.00000    0.04947    0.03176 =
         0.02751    0.00581    0.00202    0.01258
AFIX 137
H27D  2    0.176505    0.546510    0.330809    11.00000   -1.50000
H27E  2    0.168700    0.507834    0.390527    11.00000   -1.50000
H27F  2    0.264096    0.554071    0.410871    11.00000   -1.50000
AFIX   0
C28A  1   -0.264350    0.667500    0.428486    11.00000    0.02386    0.04240 =
         0.02465    0.00081    0.00644    0.00516
AFIX 137
H28D  2   -0.186447    0.683053    0.464407    11.00000   -1.50000
H28E  2   -0.391305    0.671640    0.440697    11.00000   -1.50000
H28F  2   -0.244466    0.679535    0.379669    11.00000   -1.50000
AFIX   0
C31A  1   -0.071303    0.608244    0.247631    11.00000    0.02006    0.02204 =
         0.01257    0.00435    0.00114   -0.00106
C32A  1   -0.018777    0.570781    0.209044    11.00000    0.02210    0.02495 =
         0.02327   -0.00085    0.00057    0.00117
AFIX  43
H32A  2    0.103620    0.561242    0.212503    11.00000   -1.20000
AFIX   0
C33A  1   -0.142278    0.547162    0.165635    11.00000    0.03528    0.02515 =
         0.02531   -0.00358    0.00300   -0.00628
AFIX  43
H33A  2   -0.104365    0.521563    0.139983    11.00000   -1.20000
AFIX   0
C34A  1   -0.320706    0.560928    0.159745    11.00000    0.03258    0.03178 =
         0.02465    0.00266   -0.00552   -0.01260
AFIX  43
H34A  2   -0.405445    0.544776    0.130123    11.00000   -1.20000
AFIX   0
C35A  1   -0.375257    0.598210    0.197044    11.00000    0.02228    0.03624 =
         0.02762    0.00499   -0.00615   -0.00218
AFIX  43
H35A  2   -0.497387    0.607875    0.192717    11.00000   -1.20000
AFIX   0
C36A  1   -0.251508    0.621596    0.240914    11.00000    0.02357    0.02696 =
         0.02060    0.00052   -0.00036    0.00198
AFIX  43
H36A  2   -0.290355    0.647056    0.266697    11.00000   -1.20000
AFIX   0
HKLF 4

REM  cai36b solution in P21/c
REM R1 =  0.0571 for    5509 Fo > 4sig(Fo)  and  0.0904 for all    7936 data
REM    529 parameters refined using      0 restraints

END

WGHT      0.0567      0.0148

REM Highest difference peak  0.251,  deepest hole -0.243,  1-sigma level  0.048
Q1    1   0.2480  0.5620  0.3546  11.00000  0.05    0.25
Q2    1   0.1589  0.5917  0.5283  11.00000  0.05    0.24
Q3    1   0.1656  0.6386  0.4001  11.00000  0.05    0.22
Q4    1   0.2381  0.3309  0.0815  11.00000  0.05    0.21
Q5    1   0.3207  0.3590  0.1990  11.00000  0.05    0.20
Q6    1   0.7262  0.3294  0.2013  11.00000  0.05    0.18
Q7    1   0.3835  0.7677  0.3848  11.00000  0.05    0.18
Q8    1   0.1969  0.4260  0.1519  11.00000  0.05    0.18
Q9    1   0.1618  0.6414  0.2766  11.00000  0.05    0.18
Q10   1   0.4045  0.6910  0.2587  11.00000  0.05    0.18
Q11   1  -0.3534  0.5097  0.4586  11.00000  0.05    0.18
Q12   1   0.3061  0.3046  0.1990  11.00000  0.05    0.17
Q13   1  -0.1861  0.6895  0.3977  11.00000  0.05    0.17
Q14   1   0.0579  0.6103  0.3783  11.00000  0.05    0.17
Q15   1   0.1447  0.5190  0.3382  11.00000  0.05    0.17
Q16   1   0.1726  0.4647  0.2584  11.00000  0.05    0.16
Q17   1   0.1832  0.6439  0.5005  11.00000  0.05    0.16
Q18   1   0.2454  0.6411  0.1024  11.00000  0.05    0.16
Q19   1   0.2806  0.7207  0.1566  11.00000  0.05    0.16
Q20   1   0.1640  0.6983  0.3966  11.00000  0.05    0.16
Q21   1   0.1864  0.6931  0.2693  11.00000  0.05    0.16
Q22   1   0.2403  0.7013  0.3374  11.00000  0.05    0.16
Q23   1   0.2576  0.4726  0.1524  11.00000  0.05    0.16
Q24   1   0.2689  0.6710  0.2708  11.00000  0.05    0.16
Q25   1   0.8432  0.3260  0.1235  11.00000  0.05    0.15
;
_shelx_res_checksum              14867
_shelx_SHELXL_version_number     2014/7
_olex2_date_sample_data_collection 2016-05-30
_olex2_submission_special_instructions 'No special instructions were received'
####################################################################### 
# 
# This file contains crystal structure data downloaded from the 
# Cambridge Structural Database (CSD) hosted by the Cambridge 
# Crystallographic Data Centre (CCDC).
# 
# Full information about CCDC data access policies and citation 
# guidelines are available at http://www.ccdc.cam.ac.uk/access/V1 
# 
# Audit and citation data items may have been added by the CCDC. 
# Please retain this information to preserve the provenance of 
# this file and to allow appropriate attribution of the data. 
# 
#######################################################################

data_htl-tpe
_database_code_depnum_ccdc_archive 'CCDC 1579026'
_audit_update_record             
;
2017-10-10 deposited with the CCDC.
2018-04-24 downloaded from the CCDC.
;
_audit_creation_date             2017-10-09
_audit_creation_method           
;
Olex2 1.2
(compiled 2017.08.10 svn.r3458 for OlexSys, GUI svn.r5381)
;
_shelxl_version_number           2014/6
_chemical_name_common            ?
_chemical_name_systematic        ?
_chemical_formula_moiety         'C28 H22'
_chemical_formula_sum            'C28 H22'
_chemical_formula_weight         358.45
_chemical_melting_point          ?
loop_
_atom_type_symbol
_atom_type_description
_atom_type_scat_dispersion_real
_atom_type_scat_dispersion_imag
_atom_type_scat_source
C C 0.0033 0.0016 'International Tables Vol C Tables 4.2.6.8 and 6.1.1.4'
H H 0.0000 0.0000 'International Tables Vol C Tables 4.2.6.8 and 6.1.1.4'

_shelx_space_group_comment       
;
The symmetry employed for this shelxl refinement is uniquely defined
by the following loop, which should always be used as a source of
symmetry information in preference to the above space-group names.
They are only intended as comments.
;
_space_group_crystal_system      triclinic
_space_group_IT_number           2
_space_group_name_H-M_alt        'P -1'
_space_group_name_Hall           '-P 1'
loop_
_space_group_symop_operation_xyz
'x, y, z'
'-x, -y, -z'

_cell_length_a                   11.9827(13)
_cell_length_b                   13.0612(15)
_cell_length_c                   14.0684(17)
_cell_angle_alpha                117.413(6)
_cell_angle_beta                 92.608(6)
_cell_angle_gamma                90.268(7)
_cell_volume                     1951.7(4)
_cell_formula_units_Z            4
_cell_measurement_reflns_used    7265
_cell_measurement_temperature    296(2)
_cell_measurement_theta_max      30.41
_cell_measurement_theta_min      2.84
_shelx_estimated_absorpt_T_max   0.997
_shelx_estimated_absorpt_T_min   0.960
_exptl_absorpt_coefficient_mu    0.069
_exptl_absorpt_correction_T_max  0.7461
_exptl_absorpt_correction_T_min  0.6751
_exptl_absorpt_correction_type   multi-scan
_exptl_absorpt_process_details   
;
SADABS-2014/5 (Bruker,2014/5) was used for absorption correction.
wR2(int) was 0.1053 before and 0.0451 after correction.
The Ratio of minimum to maximum transmission is 0.9048.
The \l/2 correction factor is 0.00150.
;
_exptl_absorpt_special_details   ?
_exptl_crystal_colour            colorless
_exptl_crystal_density_diffrn    1.220
_exptl_crystal_density_meas      ?
_exptl_crystal_density_method    ?
_exptl_crystal_description       plate
_exptl_crystal_F_000             760
_exptl_crystal_size_max          0.6
_exptl_crystal_size_mid          0.12
_exptl_crystal_size_min          0.04
_exptl_transmission_factor_max   ?
_exptl_transmission_factor_min   ?
_diffrn_reflns_av_R_equivalents  0.0331
_diffrn_reflns_av_unetI/netI     0.0363
_diffrn_reflns_Laue_measured_fraction_full 0.721
_diffrn_reflns_Laue_measured_fraction_max 0.984
_diffrn_reflns_limit_h_max       12
_diffrn_reflns_limit_h_min       -12
_diffrn_reflns_limit_k_max       14
_diffrn_reflns_limit_k_min       -13
_diffrn_reflns_limit_l_max       15
_diffrn_reflns_limit_l_min       -15
_diffrn_reflns_number            19701
_diffrn_reflns_point_group_measured_fraction_full 0.984
_diffrn_reflns_point_group_measured_fraction_max 0.984
_diffrn_reflns_theta_full        25.242
_diffrn_reflns_theta_max         25.242
_diffrn_reflns_theta_min         1.633
_diffrn_ambient_temperature      296.15
_diffrn_detector_area_resol_mean 7.9
_diffrn_detector_type            'Bruker-Nonius APEXII CCD area detector'
_diffrn_measured_fraction_theta_full 0.984
_diffrn_measured_fraction_theta_max 0.984
_diffrn_measurement_device       
'Bruker-Nonius APEXII CCD area detector and D8 diffractometer'
_diffrn_measurement_device_type  'Bruker D8 diffractometer'
_diffrn_measurement_method       '\w and \f scans'
_diffrn_radiation_type           MoK\a
_diffrn_radiation_wavelength     0.71073
_diffrn_source                   ?
_reflns_Friedel_coverage         0.000
_reflns_Friedel_fraction_full    .
_reflns_Friedel_fraction_max     .
_reflns_number_gt                4490
_reflns_number_total             5056
_reflns_special_details          
;
 Reflections were merged by SHELXL according to the crystal
 class for the calculation of statistics and refinement.
 
 _reflns_Friedel_fraction is defined as the number of unique
 Friedel pairs measured divided by the number that would be
 possible theoretically, ignoring centric projections and
 systematic absences.
;
_reflns_threshold_expression     'I > 2\s(I)'
_computing_cell_refinement       ?
_computing_data_collection       ?
_computing_data_reduction        ?
_computing_molecular_graphics    'Olex2 (Dolomanov et al., 2009)'
_computing_publication_material  'Olex2 (Dolomanov et al., 2009)'
_computing_structure_refinement  'ShelXL (Sheldrick, 2015)'
_computing_structure_solution    'ShelXS (Sheldrick, 2008)'
_refine_diff_density_max         0.250
_refine_diff_density_min         -0.179
_refine_diff_density_rms         0.045
_refine_ls_extinction_coef       .
_refine_ls_extinction_method     none
_refine_ls_goodness_of_fit_ref   1.031
_refine_ls_hydrogen_treatment    constr
_refine_ls_matrix_type           full
_refine_ls_number_parameters     627
_refine_ls_number_reflns         5056
_refine_ls_number_restraints     1846
_refine_ls_R_factor_all          0.0577
_refine_ls_R_factor_gt           0.0501
_refine_ls_restrained_S_all      0.923
_refine_ls_shift/su_max          0.000
_refine_ls_shift/su_mean         0.000
_refine_ls_structure_factor_coef Fsqd
_refine_ls_weighting_details     
'w=1/[\s^2^(Fo^2^)+(0.0893P)^2^+0.8537P] where P=(Fo^2^+2Fc^2^)/3'
_refine_ls_weighting_scheme      calc
_refine_ls_wR_factor_gt          0.1357
_refine_ls_wR_factor_ref         0.1427
_refine_special_details          
;
 Refined as a 2-component twin.
;
_olex2_refinement_description    
;
1. Twinned data refinement
 Scales: 0.5542(17)
 0.4458(17)
2. Fixed Uiso
 At 1.2 times of:
  All C(H) groups, All C(H,H) groups
3. Restrained distances
 C42A-C41A \\sim C42-C41
 with sigma of 0.01
 C33A-C34A \\sim C34-C33
 with sigma of 0.01
 C34A-C29A \\sim C34-C29 \\sim C42-C37 \\sim C42A-C37A
 with sigma of 0.01
 C34A-C33A \\sim C34-C33 \\sim C33-C32 \\sim C33A-C32A \\sim C32A-C31A \\sim
C32-C31 \\sim C31A-C30A ~
 C31-C30 \\sim C30-C29 \\sim C30A-C29A \\sim C42-C41 \\sim C42A-C41A \\sim
C41A-C40A \\sim C41-C40 ~
 C40-C39 \\sim C40A-C39A \\sim C39A-C38A \\sim C39-C38 \\sim C38A-C37A \\sim
C38-C37
 with sigma of 0.01
4. Uiso/Uaniso restraints and constraints
All non-hydrogen atoms have similar U: within 2A with sigma of 0.04 and sigma
for terminal atoms of 0.08
Uanis(C42) = Uanis(C42A)
5. Rigid body (RIGU) restrains
 All non-hydrogen atoms
 with sigma for 1-2 distances of 0.004 and sigma for 1-3 distances of 0.004
6. Same fragment restrains
{C1, C2, C3, C4, C5, C6, C7, C8, C9, C10, C11, C12, C13, C14} sigma for 1-2:
0.01, 1-3: 0.04
as
{C29, C30, C31, C32, C33, C34, C35, C36, C37, C38, C39, C40, C41, C42}
{C37, C38, C39, C40, C41, C42} sigma for 1-2: 0.02, 1-3: 0.04
as
{C37A, C38A, C39A, C40A, C41A, C42A}
7. Others
 Sof(C29A)=Sof(C30A)=Sof(H30A)=Sof(C31A)=Sof(H31A)=Sof(C32A)=Sof(H32A)=
 Sof(C33A)=Sof(H33A)=Sof(C34A)=Sof(C35A)=Sof(H35C)=Sof(H35D)=Sof(C36A)=
 Sof(H36C)=Sof(H36D)=Sof(C37A)=Sof(C38A)=Sof(H38A)=Sof(C39A)=Sof(H39A)=
 Sof(C40A)=Sof(H40A)=Sof(C41A)=Sof(H41A)=Sof(C42A)=1-FVAR(1)
 Sof(C29)=Sof(C30)=Sof(H30)=Sof(C31)=Sof(H31)=Sof(C32)=Sof(H32)=Sof(C33)=
 Sof(H33)=Sof(C34)=Sof(C35)=Sof(H35A)=Sof(H35B)=Sof(C36)=Sof(H36A)=Sof(H36B)=
 Sof(C37)=Sof(C38)=Sof(H38)=Sof(C39)=Sof(H39)=Sof(C40)=Sof(H40)=Sof(C41)=
 Sof(H41)=Sof(C42)=FVAR(1)
8.a Secondary CH2 refined with riding coordinates:
 C7(H7A,H7B), C8(H8A,H8B), C35(H35A,H35B), C36(H36A,H36B), C35A(H35C,H35D),
 C36A(H36C,H36D)
8.b Aromatic/amide H refined with riding coordinates:
 C2(H2), C3(H3), C4(H4), C5(H5), C10(H10), C11(H11), C12(H12), C13(H13),
 C18(H18), C19(H19), C20(H20), C21(H21), C22(H22), C24(H24), C25(H25), C26(H26),
  C27(H27), C28(H28), C30(H30), C31(H31), C32(H32), C33(H33), C38(H38),
 C39(H39), C40(H40), C41(H41), C46(H46), C47(H47), C48(H48), C49(H49), C50(H50),
  C52(H52), C53(H53), C54(H54), C55(H55), C56(H56), C30A(H30A), C31A(H31A),
 C32A(H32A), C33A(H33A), C38A(H38A), C39A(H39A), C40A(H40A), C41A(H41A)
;
_atom_sites_solution_hydrogens   geom
_atom_sites_solution_primary     ?
_atom_sites_solution_secondary   ?
loop_
_atom_site_label
_atom_site_type_symbol
_atom_site_fract_x
_atom_site_fract_y
_atom_site_fract_z
_atom_site_U_iso_or_equiv
_atom_site_adp_type
_atom_site_occupancy
_atom_site_site_symmetry_order
_atom_site_calc_flag
_atom_site_refinement_flags_posn
_atom_site_refinement_flags_adp
_atom_site_refinement_flags_occupancy
_atom_site_disorder_assembly
_atom_site_disorder_group
C1 C -0.1545(3) 0.8132(3) 0.0511(3) 0.0325(8) Uani 1 1 d D U . . .
C2 C -0.1685(3) 0.9318(3) 0.0893(3) 0.0384(9) Uani 1 1 d D U . . .
H2 H -0.1140 0.9749 0.0774 0.046 Uiso 1 1 calc R . . . .
C3 C -0.2613(3) 0.9871(3) 0.1444(3) 0.0491(10) Uani 1 1 d D U . . .
H3 H -0.2692 1.0659 0.1688 0.059 Uiso 1 1 calc R . . . .
C4 C -0.3420(3) 0.9226(3) 0.1622(3) 0.0520(10) Uani 1 1 d D U . . .
H4 H -0.4035 0.9591 0.2006 0.062 Uiso 1 1 calc R . . . .
C5 C -0.3329(3) 0.8053(3) 0.1240(3) 0.0447(10) Uani 1 1 d D U . . .
H5 H -0.3889 0.7633 0.1354 0.054 Uiso 1 1 calc R . . . .
C6 C -0.2391(3) 0.7488(3) 0.0677(3) 0.0373(9) Uani 1 1 d D U . . .
C7 C -0.2397(3) 0.6216(3) 0.0320(3) 0.0442(9) Uani 1 1 d D U . . .
H7A H -0.3086 0.5885 -0.0107 0.053 Uiso 1 1 calc R . . . .
H7B H -0.2427 0.6106 0.0955 0.053 Uiso 1 1 calc R . . . .
C8 C -0.1436(3) 0.5514(3) -0.0324(3) 0.0401(9) Uani 1 1 d D U . . .
H8A H -0.0753 0.5754 0.0130 0.048 Uiso 1 1 calc R . . . .
H8B H -0.1582 0.4706 -0.0530 0.048 Uiso 1 1 calc R . . . .
C9 C -0.1260(3) 0.5643(3) -0.1325(3) 0.0358(8) Uani 1 1 d D U . . .
C10 C -0.1527(3) 0.4775(3) -0.2355(2) 0.0376(8) Uani 1 1 d D U . . .
H10 H -0.1838 0.4079 -0.2448 0.045 Uiso 1 1 calc R . . . .
C11 C -0.1337(3) 0.4930(3) -0.3253(3) 0.0376(9) Uani 1 1 d D U . . .
H11 H -0.1534 0.4341 -0.3935 0.045 Uiso 1 1 calc R . . . .
C12 C -0.0857(3) 0.5954(3) -0.3143(3) 0.0381(9) Uani 1 1 d D U . . .
H12 H -0.0718 0.6049 -0.3743 0.046 Uiso 1 1 calc R . . . .
C13 C -0.0588(3) 0.6835(3) -0.2114(2) 0.0315(8) Uani 1 1 d D U . . .
H13 H -0.0278 0.7530 -0.2024 0.038 Uiso 1 1 calc R . . . .
C14 C -0.0781(2) 0.6679(3) -0.1218(2) 0.0288(7) Uani 1 1 d D U . . .
C15 C -0.0529(3) 0.7616(3) -0.0099(2) 0.0268(7) Uani 1 1 d . U . . .
C16 C 0.0524(3) 0.7998(3) 0.0325(3) 0.0284(8) Uani 1 1 d . U . . .
C17 C 0.1568(3) 0.7531(3) -0.0262(2) 0.0288(8) Uani 1 1 d . U . . .
C18 C 0.1686(3) 0.6368(3) -0.0938(3) 0.0314(8) Uani 1 1 d . U . . .
H18 H 0.1103 0.5850 -0.1036 0.038 Uiso 1 1 calc R . . . .
C19 C 0.2662(3) 0.5961(3) -0.1470(3) 0.0347(8) Uani 1 1 d . U . . .
H19 H 0.2724 0.5175 -0.1916 0.042 Uiso 1 1 calc R . . . .
C20 C 0.3540(3) 0.6706(3) -0.1346(3) 0.0393(9) Uani 1 1 d . U . . .
H20 H 0.4183 0.6428 -0.1720 0.047 Uiso 1 1 calc R . . . .
C21 C 0.3457(3) 0.7855(3) -0.0670(3) 0.0450(10) Uani 1 1 d . U . . .
H21 H 0.4052 0.8361 -0.0567 0.054 Uiso 1 1 calc R . . . .
C22 C 0.2481(3) 0.8270(3) -0.0133(3) 0.0404(9) Uani 1 1 d . U . . .
H22 H 0.2433 0.9055 0.0323 0.048 Uiso 1 1 calc R . . . .
C23 C 0.0693(3) 0.8876(3) 0.1483(2) 0.0288(8) Uani 1 1 d . U . . .
C24 C 0.1066(3) 1.0009(3) 0.1809(3) 0.0338(8) Uani 1 1 d . U . . .
H24 H 0.1222 1.0245 0.1297 0.041 Uiso 1 1 calc R . . . .
C25 C 0.1207(3) 1.0782(3) 0.2887(3) 0.0364(8) Uani 1 1 d . U . . .
H25 H 0.1469 1.1530 0.3093 0.044 Uiso 1 1 calc R . . . .
C26 C 0.0960(3) 1.0452(3) 0.3667(3) 0.0403(9) Uani 1 1 d . U . . .
H26 H 0.1060 1.0977 0.4390 0.048 Uiso 1 1 calc R . . . .
C27 C 0.0565(3) 0.9340(3) 0.3363(3) 0.0384(9) Uani 1 1 d . U . . .
H27 H 0.0379 0.9122 0.3880 0.046 Uiso 1 1 calc R . . . .
C28 C 0.0448(3) 0.8550(3) 0.2282(3) 0.0340(8) Uani 1 1 d . U . . .
H28 H 0.0205 0.7798 0.2081 0.041 Uiso 1 1 calc R . . . .
C29 C 0.4416(19) 0.6939(12) 0.3527(9) 0.026(3) Uani 0.617(11) 1 d D U P A 1
C30 C 0.4855(16) 0.5927(13) 0.2759(8) 0.030(2) Uani 0.617(11) 1 d D U P A 1
H30 H 0.5267 0.5462 0.2976 0.036 Uiso 0.617(11) 1 calc R . P A 1
C31 C 0.4686(9) 0.5600(9) 0.1668(8) 0.037(2) Uani 0.617(11) 1 d D U P A 1
H31 H 0.4951 0.4902 0.1162 0.044 Uiso 0.617(11) 1 calc R . P A 1
C32 C 0.4118(8) 0.6323(9) 0.1336(7) 0.037(2) Uani 0.617(11) 1 d D U P A 1
H32 H 0.4010 0.6108 0.0609 0.045 Uiso 0.617(11) 1 calc R . P A 1
C33 C 0.3717(8) 0.7357(8) 0.2088(7) 0.036(2) Uani 0.617(11) 1 d D U P A 1
H33 H 0.3348 0.7844 0.1869 0.043 Uiso 0.617(11) 1 calc R . P A 1
C34 C 0.3870(12) 0.7669(8) 0.3180(7) 0.034(2) Uani 0.617(11) 1 d D U P A 1
C35 C 0.3371(7) 0.8787(7) 0.3921(7) 0.050(2) Uani 0.617(11) 1 d D U P A 1
H35A H 0.2592 0.8752 0.3684 0.060 Uiso 0.617(11) 1 calc R . P A 1
H35B H 0.3736 0.9390 0.3817 0.060 Uiso 0.617(11) 1 calc R . P A 1
C36 C 0.3407(8) 0.9180(5) 0.5129(6) 0.0449(19) Uani 0.617(11) 1 d D U P A 1
H36A H 0.4174 0.9395 0.5409 0.054 Uiso 0.617(11) 1 calc R . P A 1
H36B H 0.2969 0.9867 0.5464 0.054 Uiso 0.617(11) 1 calc R . P A 1
C37 C 0.2984(9) 0.8307(9) 0.5464(11) 0.039(2) Uani 0.617(11) 1 d D U P A 1
C38 C 0.1954(8) 0.8430(9) 0.5913(9) 0.048(2) Uani 0.617(11) 1 d D U P A 1
H38 H 0.1504 0.9036 0.5980 0.058 Uiso 0.617(11) 1 calc R . P A 1
C39 C 0.1592(7) 0.7653(9) 0.6263(8) 0.045(2) Uani 0.617(11) 1 d D U P A 1
H39 H 0.0896 0.7742 0.6554 0.054 Uiso 0.617(11) 1 calc R . P A 1
C40 C 0.2251(8) 0.6745(9) 0.6187(9) 0.039(2) Uani 0.617(11) 1 d D U P A 1
H40 H 0.2021 0.6243 0.6446 0.047 Uiso 0.617(11) 1 calc R . P A 1
C41 C 0.3271(10) 0.6620(14) 0.5708(15) 0.041(3) Uani 0.617(11) 1 d D U P A 1
H41 H 0.3728 0.6027 0.5661 0.050 Uiso 0.617(11) 1 calc R . P A 1
C42 C 0.3636(17) 0.735(2) 0.529(3) 0.0304(8) Uani 0.617(11) 1 d D U P A 1
C43 C 0.4677(2) 0.7230(3) 0.4696(2) 0.0290(8) Uani 1 1 d . U . . .
C44 C 0.5716(3) 0.7269(3) 0.5143(2) 0.0286(8) Uani 1 1 d . U . . .
C45 C 0.5884(2) 0.7538(3) 0.6302(2) 0.0298(8) Uani 1 1 d . U . . .
C46 C 0.5762(3) 0.8669(3) 0.7080(3) 0.0341(8) Uani 1 1 d . U . . .
H46 H 0.5556 0.9228 0.6876 0.041 Uiso 1 1 calc R . . . .
C47 C 0.5946(3) 0.8976(3) 0.8171(3) 0.0383(9) Uani 1 1 d . U . . .
H47 H 0.5858 0.9735 0.8684 0.046 Uiso 1 1 calc R . . . .
C48 C 0.6259(3) 0.8154(3) 0.8493(3) 0.0373(9) Uani 1 1 d . U . . .
H48 H 0.6388 0.8364 0.9217 0.045 Uiso 1 1 calc R . . . .
C49 C 0.6376(3) 0.7028(3) 0.7731(3) 0.0372(9) Uani 1 1 d . U . . .
H49 H 0.6588 0.6474 0.7940 0.045 Uiso 1 1 calc R . . . .
C50 C 0.6178(3) 0.6717(3) 0.6649(3) 0.0346(8) Uani 1 1 d . U . . .
H50 H 0.6242 0.5950 0.6143 0.041 Uiso 1 1 calc R . . . .
C51 C 0.6779(3) 0.7154(3) 0.4559(2) 0.0285(8) Uani 1 1 d . U . . .
C52 C 0.7644(3) 0.6498(3) 0.4662(3) 0.0339(8) Uani 1 1 d . U . . .
H52 H 0.7569 0.6132 0.5089 0.041 Uiso 1 1 calc R . . . .
C53 C 0.8628(3) 0.6387(3) 0.4126(3) 0.0376(9) Uani 1 1 d . U . . .
H53 H 0.9193 0.5931 0.4187 0.045 Uiso 1 1 calc R . . . .
C54 C 0.8774(3) 0.6951(3) 0.3502(3) 0.0349(8) Uani 1 1 d . U . . .
H54 H 0.9431 0.6871 0.3151 0.042 Uiso 1 1 calc R . . . .
C55 C 0.7936(3) 0.7626(3) 0.3411(3) 0.0339(8) Uani 1 1 d . U . . .
H55 H 0.8030 0.8014 0.3006 0.041 Uiso 1 1 calc R . . . .
C56 C 0.6941(3) 0.7725(3) 0.3932(3) 0.0329(8) Uani 1 1 d . U . . .
H56 H 0.6377 0.8175 0.3862 0.040 Uiso 1 1 calc R . . . .
C29A C 0.454(3) 0.7093(19) 0.3571(16) 0.029(4) Uani 0.383(11) 1 d D U P A 2
C30A C 0.469(3) 0.605(2) 0.2667(12) 0.031(4) Uani 0.383(11) 1 d D U P A 2
H30A H 0.4951 0.5424 0.2753 0.038 Uiso 0.383(11) 1 calc R . P A 2
C31A C 0.4448(16) 0.5912(13) 0.1635(12) 0.033(4) Uani 0.383(11) 1 d D U P A 2
H31A H 0.4647 0.5241 0.1044 0.039 Uiso 0.383(11) 1 calc R . P A 2
C32A C 0.3913(13) 0.6773(12) 0.1483(11) 0.029(3) Uani 0.383(11) 1 d D U P A 2
H32A H 0.3705 0.6671 0.0799 0.035 Uiso 0.383(11) 1 calc R . P A 2
C33A C 0.3703(17) 0.7789(14) 0.2389(11) 0.042(4) Uani 0.383(11) 1 d D U P A 2
H33A H 0.3362 0.8381 0.2303 0.050 Uiso 0.383(11) 1 calc R . P A 2
C34A C 0.3983(18) 0.7954(15) 0.3420(11) 0.031(3) Uani 0.383(11) 1 d D U P A 2
C35A C 0.3745(10) 0.9047(10) 0.4389(11) 0.035(3) Uani 0.383(11) 1 d . U P A 2
H35C H 0.3592 0.9638 0.4169 0.042 Uiso 0.383(11) 1 calc R . P A 2
H35D H 0.4409 0.9295 0.4868 0.042 Uiso 0.383(11) 1 calc R . P A 2
C36A C 0.2756(13) 0.8955(12) 0.5011(11) 0.049(3) Uani 0.383(11) 1 d . U P A 2
H36C H 0.2697 0.9698 0.5636 0.059 Uiso 0.383(11) 1 calc R . P A 2
H36D H 0.2081 0.8832 0.4560 0.059 Uiso 0.383(11) 1 calc R . P A 2
C37A C 0.2761(13) 0.8054(14) 0.5384(15) 0.026(3) Uani 0.383(11) 1 d D U P A 2
C38A C 0.1831(12) 0.8050(14) 0.5942(14) 0.037(3) Uani 0.383(11) 1 d D U P A 2
H38A H 0.1267 0.8572 0.6046 0.044 Uiso 0.383(11) 1 calc R . P A 2
C39A C 0.1751(11) 0.7256(12) 0.6342(11) 0.034(3) Uani 0.383(11) 1 d D U P A 2
H39A H 0.1128 0.7262 0.6715 0.041 Uiso 0.383(11) 1 calc R . P A 2
C40A C 0.2571(12) 0.6453(13) 0.6203(13) 0.032(3) Uani 0.383(11) 1 d D U P A 2
H40A H 0.2493 0.5916 0.6459 0.039 Uiso 0.383(11) 1 calc R . P A 2
C41A C 0.3510(15) 0.6483(18) 0.5669(19) 0.026(3) Uani 0.383(11) 1 d D U P A 2
H41A H 0.4060 0.5942 0.5547 0.032 Uiso 0.383(11) 1 calc R . P A 2
C42A C 0.364(3) 0.732(4) 0.531(5) 0.0304(8) Uani 0.383(11) 1 d D U P A 2

loop_
_atom_site_aniso_label
_atom_site_aniso_U_11
_atom_site_aniso_U_22
_atom_site_aniso_U_33
_atom_site_aniso_U_23
_atom_site_aniso_U_13
_atom_site_aniso_U_12
C1 0.0212(16) 0.043(2) 0.0281(17) 0.0128(15) -0.0108(13) 0.0012(14)
C2 0.0355(19) 0.040(2) 0.0306(18) 0.0098(16) -0.0113(15) 0.0063(16)
C3 0.046(2) 0.049(2) 0.035(2) 0.0051(19) -0.0104(17) 0.0155(19)
C4 0.045(2) 0.065(3) 0.039(2) 0.019(2) -0.0044(18) 0.020(2)
C5 0.0269(18) 0.070(3) 0.037(2) 0.025(2) -0.0056(15) 0.0073(18)
C6 0.0292(18) 0.049(2) 0.0337(19) 0.0202(17) -0.0114(15) 0.0004(16)
C7 0.0364(19) 0.048(2) 0.042(2) 0.0165(18) -0.0085(16) -0.0077(17)
C8 0.0359(19) 0.039(2) 0.050(2) 0.0250(19) -0.0107(16) -0.0050(16)
C9 0.0224(16) 0.040(2) 0.0419(19) 0.0167(16) -0.0097(14) 0.0040(15)
C10 0.0247(17) 0.034(2) 0.046(2) 0.0125(17) -0.0083(15) -0.0007(15)
C11 0.0230(18) 0.033(2) 0.0380(19) 0.0010(16) -0.0109(15) 0.0032(15)
C12 0.0282(18) 0.050(2) 0.0307(18) 0.0149(17) -0.0057(15) 0.0060(16)
C13 0.0242(18) 0.0342(19) 0.0312(17) 0.0116(15) -0.0072(14) 0.0053(15)
C14 0.0214(16) 0.0286(18) 0.0314(17) 0.0106(14) -0.0103(13) 0.0009(14)
C15 0.0276(16) 0.0271(18) 0.0269(16) 0.0143(14) -0.0071(13) 0.0011(14)
C16 0.0290(17) 0.0280(18) 0.0276(16) 0.0128(14) -0.0057(13) -0.0010(14)
C17 0.0295(17) 0.0315(19) 0.0249(16) 0.0134(15) -0.0089(13) -0.0018(14)
C18 0.0267(18) 0.0312(19) 0.0375(19) 0.0180(16) -0.0116(15) -0.0051(14)
C19 0.0340(18) 0.0284(19) 0.0353(19) 0.0097(16) -0.0048(15) -0.0008(15)
C20 0.0269(18) 0.042(2) 0.041(2) 0.0124(18) -0.0025(15) -0.0017(16)
C21 0.035(2) 0.036(2) 0.053(2) 0.0119(18) 0.0003(17) -0.0104(16)
C22 0.0343(19) 0.031(2) 0.044(2) 0.0069(17) 0.0036(16) -0.0043(16)
C23 0.0191(16) 0.0364(19) 0.0304(17) 0.0160(15) -0.0100(13) 0.0035(14)
C24 0.0276(17) 0.035(2) 0.0369(18) 0.0159(16) -0.0062(14) -0.0015(15)
C25 0.0299(18) 0.0311(19) 0.0398(19) 0.0104(16) -0.0111(15) -0.0005(15)
C26 0.0283(19) 0.049(2) 0.0348(19) 0.0127(17) -0.0130(15) -0.0019(16)
C27 0.0316(19) 0.050(2) 0.0332(18) 0.0190(17) -0.0051(15) 0.0020(17)
C28 0.0254(17) 0.038(2) 0.0365(18) 0.0163(16) -0.0084(14) -0.0006(15)
C29 0.012(5) 0.034(4) 0.032(3) 0.018(3) -0.010(3) -0.008(4)
C30 0.022(6) 0.037(4) 0.028(3) 0.013(3) -0.010(3) -0.002(3)
C31 0.027(4) 0.047(5) 0.032(4) 0.016(3) -0.011(3) -0.003(4)
C32 0.022(4) 0.051(6) 0.042(4) 0.025(4) -0.011(3) 0.002(4)
C33 0.024(3) 0.037(6) 0.047(5) 0.021(4) -0.011(4) -0.002(4)
C34 0.023(4) 0.033(5) 0.047(4) 0.021(3) -0.010(4) -0.010(4)
C35 0.049(4) 0.036(4) 0.068(5) 0.028(4) -0.011(3) 0.003(3)
C36 0.040(5) 0.029(3) 0.062(4) 0.018(3) -0.004(4) 0.009(3)
C37 0.033(4) 0.034(4) 0.039(4) 0.008(4) -0.012(3) -0.009(3)
C38 0.037(4) 0.051(6) 0.044(4) 0.012(4) -0.007(3) 0.001(4)
C39 0.032(4) 0.055(6) 0.043(5) 0.020(4) -0.011(3) -0.002(4)
C40 0.030(5) 0.047(6) 0.043(4) 0.022(4) 0.000(4) 0.003(4)
C41 0.029(5) 0.051(5) 0.042(5) 0.021(5) 0.002(4) 0.001(3)
C42 0.0239(15) 0.032(2) 0.0263(19) 0.0070(15) -0.0090(13) -0.0030(14)
C43 0.0259(16) 0.0274(18) 0.0285(16) 0.0092(14) -0.0066(12) -0.0042(14)
C44 0.0273(16) 0.0270(18) 0.0263(16) 0.0082(14) -0.0050(13) 0.0001(13)
C45 0.0154(15) 0.037(2) 0.0284(17) 0.0078(15) -0.0041(13) -0.0055(14)
C46 0.0276(17) 0.0351(19) 0.0354(18) 0.0129(16) -0.0012(14) 0.0025(15)
C47 0.0319(18) 0.039(2) 0.0285(18) 0.0028(16) -0.0032(15) -0.0020(16)
C48 0.0246(17) 0.053(2) 0.0303(18) 0.0160(17) -0.0061(14) -0.0008(16)
C49 0.0221(17) 0.050(2) 0.0379(19) 0.0195(17) -0.0056(14) 0.0015(16)
C50 0.0258(17) 0.035(2) 0.0368(19) 0.0118(16) -0.0078(14) 0.0010(15)
C51 0.0277(16) 0.0271(18) 0.0232(16) 0.0061(14) -0.0072(13) -0.0061(14)
C52 0.0309(17) 0.036(2) 0.0327(18) 0.0142(16) -0.0038(14) 0.0038(15)
C53 0.0286(18) 0.039(2) 0.0397(19) 0.0136(17) 0.0020(15) 0.0088(15)
C54 0.0274(17) 0.041(2) 0.0306(18) 0.0126(17) -0.0044(14) -0.0012(16)
C55 0.0323(18) 0.037(2) 0.0286(17) 0.0122(16) -0.0072(14) -0.0059(15)
C56 0.0245(17) 0.036(2) 0.0318(18) 0.0110(16) -0.0127(14) -0.0019(15)
C29A 0.015(8) 0.035(6) 0.030(4) 0.010(4) -0.013(4) -0.013(5)
C30A 0.025(9) 0.041(7) 0.028(5) 0.018(4) -0.013(4) 0.000(5)
C31A 0.038(9) 0.036(7) 0.019(4) 0.009(4) -0.013(4) 0.007(5)
C32A 0.026(7) 0.032(8) 0.028(5) 0.014(5) -0.015(5) -0.003(5)
C33A 0.040(6) 0.039(8) 0.040(5) 0.014(5) -0.010(5) -0.001(6)
C34A 0.018(6) 0.034(6) 0.030(5) 0.008(4) -0.009(4) -0.012(5)
C35A 0.039(6) 0.028(5) 0.033(5) 0.012(4) -0.006(4) -0.001(4)
C36A 0.046(6) 0.049(6) 0.060(6) 0.029(5) 0.014(5) 0.008(5)
C37A 0.023(5) 0.031(6) 0.015(5) 0.005(5) -0.003(4) -0.004(5)
C38A 0.024(5) 0.042(8) 0.050(6) 0.025(6) 0.010(4) 0.005(5)
C39A 0.032(7) 0.037(8) 0.026(5) 0.008(5) 0.006(5) 0.001(5)
C40A 0.035(7) 0.027(6) 0.026(5) 0.004(5) 0.001(5) -0.009(5)
C41A 0.029(7) 0.025(5) 0.015(5) 0.000(4) -0.001(5) -0.005(4)
C42A 0.0239(15) 0.032(2) 0.0263(19) 0.0070(15) -0.0090(13) -0.0030(14)

_geom_special_details            
;
 All esds (except the esd in the dihedral angle between two l.s. planes)
 are estimated using the full covariance matrix.  The cell esds are taken
 into account individually in the estimation of esds in distances, angles
 and torsion angles; correlations between esds in cell parameters are only
 used when they are defined by crystal symmetry.  An approximate (isotropic)
 treatment of cell esds is used for estimating esds involving l.s. planes.
;
loop_
_geom_bond_atom_site_label_1
_geom_bond_atom_site_label_2
_geom_bond_distance
_geom_bond_site_symmetry_2
_geom_bond_publ_flag
C1 C2 1.401(4) . ?
C1 C6 1.408(4) . ?
C1 C15 1.497(4) . ?
C2 C3 1.389(4) . ?
C3 C4 1.384(5) . ?
C4 C5 1.377(5) . ?
C5 C6 1.409(4) . ?
C6 C7 1.499(5) . ?
C7 C8 1.526(5) . ?
C8 C9 1.518(5) . ?
C9 C10 1.389(4) . ?
C9 C14 1.407(4) . ?
C10 C11 1.397(4) . ?
C11 C12 1.393(4) . ?
C12 C13 1.395(4) . ?
C13 C14 1.395(4) . ?
C14 C15 1.499(4) . ?
C15 C16 1.361(4) . ?
C16 C17 1.502(5) . ?
C16 C23 1.502(4) . ?
C17 C18 1.385(5) . ?
C17 C22 1.403(5) . ?
C18 C19 1.389(5) . ?
C19 C20 1.380(5) . ?
C20 C21 1.365(5) . ?
C21 C22 1.394(5) . ?
C23 C24 1.396(5) . ?
C23 C28 1.414(5) . ?
C24 C25 1.384(5) . ?
C25 C26 1.393(5) . ?
C26 C27 1.386(5) . ?
C27 C28 1.389(5) . ?
C29 C30 1.391(6) . ?
C29 C34 1.408(6) . ?
C29 C43 1.524(12) . ?
C30 C31 1.396(6) . ?
C31 C32 1.399(6) . ?
C32 C33 1.382(6) . ?
C33 C34 1.399(6) . ?
C34 C35 1.496(9) . ?
C35 C36 1.531(9) . ?
C36 C37 1.512(8) . ?
C37 C38 1.388(6) . ?
C37 C42 1.405(7) . ?
C38 C39 1.392(6) . ?
C39 C40 1.393(6) . ?
C40 C41 1.397(6) . ?
C41 C42 1.408(6) . ?
C42 C43 1.503(11) . ?
C43 C44 1.359(4) . ?
C43 C29A 1.51(2) . ?
C43 C42A 1.521(17) . ?
C44 C45 1.505(4) . ?
C44 C51 1.517(4) . ?
C45 C46 1.390(5) . ?
C45 C50 1.407(5) . ?
C46 C47 1.402(5) . ?
C47 C48 1.390(5) . ?
C48 C49 1.377(5) . ?
C49 C50 1.392(5) . ?
C51 C52 1.393(5) . ?
C51 C56 1.412(5) . ?
C52 C53 1.400(5) . ?
C53 C54 1.397(5) . ?
C54 C55 1.380(5) . ?
C55 C56 1.402(5) . ?
C29A C30A 1.392(7) . ?
C29A C34A 1.405(8) . ?
C30A C31A 1.396(7) . ?
C31A C32A 1.392(7) . ?
C32A C33A 1.386(7) . ?
C33A C34A 1.389(7) . ?
C34A C35A 1.492(18) . ?
C35A C36A 1.541(18) . ?
C36A C37A 1.493(19) . ?
C37A C38A 1.393(7) . ?
C37A C42A 1.407(8) . ?
C38A C39A 1.394(7) . ?
C39A C40A 1.393(7) . ?
C40A C41A 1.391(7) . ?
C41A C42A 1.405(7) . ?

loop_
_geom_angle_atom_site_label_1
_geom_angle_atom_site_label_2
_geom_angle_atom_site_label_3
_geom_angle
_geom_angle_site_symmetry_1
_geom_angle_site_symmetry_3
_geom_angle_publ_flag
C2 C1 C6 118.2(3) . . ?
C2 C1 C15 117.7(3) . . ?
C6 C1 C15 124.0(3) . . ?
C3 C2 C1 122.0(4) . . ?
C4 C3 C2 118.7(4) . . ?
C5 C4 C3 121.2(4) . . ?
C4 C5 C6 120.2(4) . . ?
C1 C6 C5 119.6(3) . . ?
C1 C6 C7 126.0(3) . . ?
C5 C6 C7 114.4(3) . . ?
C6 C7 C8 118.7(3) . . ?
C9 C8 C7 113.4(3) . . ?
C10 C9 C8 123.2(3) . . ?
C10 C9 C14 117.7(3) . . ?
C14 C9 C8 119.0(3) . . ?
C9 C10 C11 121.1(3) . . ?
C12 C11 C10 120.9(3) . . ?
C11 C12 C13 118.6(3) . . ?
C12 C13 C14 120.3(3) . . ?
C9 C14 C15 116.8(3) . . ?
C13 C14 C9 121.3(3) . . ?
C13 C14 C15 121.8(3) . . ?
C1 C15 C14 114.2(2) . . ?
C16 C15 C1 122.3(3) . . ?
C16 C15 C14 123.6(3) . . ?
C15 C16 C17 124.3(3) . . ?
C15 C16 C23 119.4(3) . . ?
C17 C16 C23 116.1(2) . . ?
C18 C17 C16 122.4(3) . . ?
C18 C17 C22 117.0(3) . . ?
C22 C17 C16 120.7(3) . . ?
C17 C18 C19 121.1(3) . . ?
C20 C19 C18 120.9(3) . . ?
C21 C20 C19 119.3(3) . . ?
C20 C21 C22 120.0(3) . . ?
C21 C22 C17 121.6(3) . . ?
C24 C23 C16 122.9(3) . . ?
C24 C23 C28 118.3(3) . . ?
C28 C23 C16 118.8(3) . . ?
C25 C24 C23 120.5(3) . . ?
C24 C25 C26 120.7(3) . . ?
C27 C26 C25 119.8(3) . . ?
C26 C27 C28 119.8(4) . . ?
C27 C28 C23 120.9(3) . . ?
C30 C29 C34 118.3(10) . . ?
C30 C29 C43 116.5(8) . . ?
C34 C29 C43 124.8(8) . . ?
C29 C30 C31 120.8(10) . . ?
C30 C31 C32 120.0(8) . . ?
C33 C32 C31 120.0(7) . . ?
C32 C33 C34 119.7(7) . . ?
C29 C34 C35 123.8(8) . . ?
C33 C34 C29 121.0(8) . . ?
C33 C34 C35 115.2(7) . . ?
C34 C35 C36 120.1(6) . . ?
C37 C36 C35 116.0(8) . . ?
C38 C37 C36 120.7(8) . . ?
C38 C37 C42 120.2(8) . . ?
C42 C37 C36 119.1(8) . . ?
C37 C38 C39 120.4(8) . . ?
C38 C39 C40 121.4(7) . . ?
C39 C40 C41 117.3(7) . . ?
C40 C41 C42 122.8(8) . . ?
C37 C42 C41 117.6(9) . . ?
C37 C42 C43 116.1(8) . . ?
C41 C42 C43 126.4(8) . . ?
C42 C43 C29 112.1(15) . . ?
C44 C43 C29 125.1(9) . . ?
C44 C43 C42 122.5(14) . . ?
C44 C43 C29A 119.9(15) . . ?
C44 C43 C42A 121(2) . . ?
C29A C43 C42A 119(2) . . ?
C43 C44 C45 121.0(3) . . ?
C43 C44 C51 123.4(3) . . ?
C45 C44 C51 115.4(2) . . ?
C46 C45 C44 118.2(3) . . ?
C46 C45 C50 117.8(3) . . ?
C50 C45 C44 124.0(3) . . ?
C45 C46 C47 120.6(4) . . ?
C48 C47 C46 120.6(3) . . ?
C49 C48 C47 119.5(3) . . ?
C48 C49 C50 120.1(4) . . ?
C49 C50 C45 121.5(3) . . ?
C52 C51 C44 119.9(3) . . ?
C52 C51 C56 118.1(3) . . ?
C56 C51 C44 122.1(3) . . ?
C51 C52 C53 120.2(3) . . ?
C54 C53 C52 121.0(3) . . ?
C55 C54 C53 119.6(3) . . ?
C54 C55 C56 119.6(3) . . ?
C55 C56 C51 121.5(3) . . ?
C30A C29A C43 122.6(15) . . ?
C30A C29A C34A 117.4(17) . . ?
C34A C29A C43 118.0(15) . . ?
C29A C30A C31A 121.5(18) . . ?
C32A C31A C30A 120.6(13) . . ?
C33A C32A C31A 117.5(12) . . ?
C32A C33A C34A 122.4(13) . . ?
C29A C34A C35A 118.0(13) . . ?
C33A C34A C29A 120.0(15) . . ?
C33A C34A C35A 121.9(13) . . ?
C34A C35A C36A 114.5(13) . . ?
C37A C36A C35A 119.1(11) . . ?
C38A C37A C36A 114.4(11) . . ?
C38A C37A C42A 119.0(11) . . ?
C42A C37A C36A 126.3(11) . . ?
C37A C38A C39A 119.5(10) . . ?
C40A C39A C38A 122.4(10) . . ?
C41A C40A C39A 117.7(11) . . ?
C40A C41A C42A 121.0(12) . . ?
C37A C42A C43 123.2(13) . . ?
C41A C42A C43 116.2(11) . . ?
C41A C42A C37A 119.9(13) . . ?

_iucr_refine_instructions_details 
;
TITL dg433 in P-1 #2
REM Best SHELXD solution FINAL CC 69.68
REM Fragments: 28 27
REM reset to P-1 #2
CELL 0.71073 11.9827 13.0612 14.0684 117.413 92.608 90.268
ZERR 4 0.0013 0.0015 0.0017 0.006 0.006 0.007
LATT 1
SFAC C H
UNIT 112 88
SADI 0.01 C42A C41A C42 C41
SADI 0.01 C33A C34A C34 C33
SADI 0.01 C34A C29A C34 C29 C42 C37 C42A C37A
SADI 0.01 C34A C33A C34 C33 C33 C32 C33A C32A C32A C31A C32 C31 C31A C30A =
 C31 C30 C30 C29 C30A C29A C42 C41 C42A C41A C41A C40A C41 C40 C40 C39 C40A =
 C39A C39A C38A C39 C38 C38A C37A C38 C37
SIMU
RIGU
EADP C42 C42A
 
L.S. 10
PLAN  20
SIZE 0.04 0.12 0.6
TEMP 23
LIST 4
fmap 2
acta
TWIN -1 0 0 0 1 0 0 -1 -1 2
REM <olex2.extras>
REM <HklSrc "%.\\htl-TPE.hkl">
REM </olex2.extras>
 
WGHT    0.089300    0.853700
BASF   0.44584
FVAR       0.44502   0.61732
C1    1   -0.154508    0.813190    0.051109    11.00000    0.02123    0.04274 =
         0.02808    0.01275   -0.01079    0.00122
C2    1   -0.168497    0.931832    0.089283    11.00000    0.03554    0.04020 =
         0.03062    0.00978   -0.01134    0.00634
AFIX  43
H2    2   -0.113970    0.974930    0.077397    11.00000   -1.20000
AFIX   0
C3    1   -0.261347    0.987077    0.144360    11.00000    0.04551    0.04941 =
         0.03459    0.00514   -0.01036    0.01547
AFIX  43
H3    2   -0.269156    1.065905    0.168796    11.00000   -1.20000
AFIX   0
C4    1   -0.341991    0.922583    0.162168    11.00000    0.04486    0.06543 =
         0.03942    0.01930   -0.00436    0.01955
AFIX  43
H4    2   -0.403456    0.959129    0.200638    11.00000   -1.20000
AFIX   0
C5    1   -0.332925    0.805323    0.123993    11.00000    0.02688    0.07004 =
         0.03687    0.02494   -0.00561    0.00733
AFIX  43
H5    2   -0.388885    0.763255    0.135406    11.00000   -1.20000
AFIX   0
C6    1   -0.239113    0.748823    0.067673    11.00000    0.02920    0.04907 =
         0.03366    0.02020   -0.01143    0.00042
C7    1   -0.239747    0.621576    0.032004    11.00000    0.03642    0.04785 =
         0.04230    0.01652   -0.00852   -0.00771
AFIX  23
H7A   2   -0.308607    0.588523   -0.010702    11.00000   -1.20000
H7B   2   -0.242675    0.610580    0.095506    11.00000   -1.20000
AFIX   0
C8    1   -0.143570    0.551403   -0.032366    11.00000    0.03585    0.03869 =
         0.04980    0.02497   -0.01068   -0.00501
AFIX  23
H8A   2   -0.075319    0.575395    0.013045    11.00000   -1.20000
H8B   2   -0.158156    0.470581   -0.052958    11.00000   -1.20000
AFIX   0
C9    1   -0.126038    0.564336   -0.132505    11.00000    0.02236    0.03959 =
         0.04190    0.01671   -0.00967    0.00395
C10   1   -0.152723    0.477521   -0.235498    11.00000    0.02472    0.03371 =
         0.04632    0.01252   -0.00830   -0.00072
AFIX  43
H10   2   -0.183763    0.407914   -0.244796    11.00000   -1.20000
AFIX   0
C11   1   -0.133734    0.492975   -0.325348    11.00000    0.02299    0.03259 =
         0.03798    0.00100   -0.01092    0.00323
AFIX  43
H11   2   -0.153446    0.434058   -0.393461    11.00000   -1.20000
AFIX   0
C12   1   -0.085683    0.595416   -0.314307    11.00000    0.02821    0.05022 =
         0.03069    0.01493   -0.00575    0.00600
AFIX  43
H12   2   -0.071814    0.604878   -0.374341    11.00000   -1.20000
AFIX   0
C13   1   -0.058785    0.683531   -0.211365    11.00000    0.02424    0.03425 =
         0.03122    0.01160   -0.00715    0.00531
AFIX  43
H13   2   -0.027823    0.753046   -0.202380    11.00000   -1.20000
AFIX   0
C14   1   -0.078113    0.667870   -0.121804    11.00000    0.02136    0.02864 =
         0.03144    0.01061   -0.01032    0.00092
C15   1   -0.052941    0.761580   -0.009913    11.00000    0.02757    0.02711 =
         0.02685    0.01426   -0.00711    0.00114
C16   1    0.052427    0.799837    0.032536    11.00000    0.02896    0.02796 =
         0.02762    0.01283   -0.00570   -0.00102
C17   1    0.156785    0.753148   -0.026237    11.00000    0.02946    0.03152 =
         0.02491    0.01341   -0.00894   -0.00181
C18   1    0.168630    0.636791   -0.093767    11.00000    0.02669    0.03117 =
         0.03749    0.01797   -0.01157   -0.00506
AFIX  43
H18   2    0.110310    0.585037   -0.103633    11.00000   -1.20000
AFIX   0
C19   1    0.266172    0.596113   -0.146999    11.00000    0.03396    0.02840 =
         0.03533    0.00971   -0.00476   -0.00082
AFIX  43
H19   2    0.272352    0.517525   -0.191645    11.00000   -1.20000
AFIX   0
C20   1    0.354037    0.670608   -0.134604    11.00000    0.02695    0.04210 =
         0.04062    0.01240   -0.00249   -0.00169
AFIX  43
H20   2    0.418306    0.642804   -0.171963    11.00000   -1.20000
AFIX   0
C21   1    0.345720    0.785506   -0.066979    11.00000    0.03528    0.03596 =
         0.05329    0.01195    0.00034   -0.01042
AFIX  43
H21   2    0.405213    0.836146   -0.056729    11.00000   -1.20000
AFIX   0
C22   1    0.248054    0.826977   -0.013261    11.00000    0.03427    0.03105 =
         0.04378    0.00686    0.00357   -0.00429
AFIX  43
H22   2    0.243272    0.905518    0.032302    11.00000   -1.20000
AFIX   0
C23   1    0.069263    0.887614    0.148317    11.00000    0.01914    0.03642 =
         0.03038    0.01601   -0.01002    0.00351
C24   1    0.106639    1.000862    0.180859    11.00000    0.02757    0.03531 =
         0.03686    0.01588   -0.00618   -0.00152
AFIX  43
H24   2    0.122190    1.024489    0.129668    11.00000   -1.20000
AFIX   0
C25   1    0.120713    1.078203    0.288714    11.00000    0.02993    0.03114 =
         0.03981    0.01040   -0.01105   -0.00053
AFIX  43
H25   2    0.146934    1.152992    0.309349    11.00000   -1.20000
AFIX   0
C26   1    0.096021    1.045221    0.366718    11.00000    0.02831    0.04852 =
         0.03477    0.01268   -0.01303   -0.00195
AFIX  43
H26   2    0.106023    1.097701    0.439016    11.00000   -1.20000
AFIX   0
C27   1    0.056511    0.933978    0.336259    11.00000    0.03160    0.04960 =
         0.03316    0.01898   -0.00510    0.00203
AFIX  43
H27   2    0.037899    0.912234    0.388004    11.00000   -1.20000
AFIX   0
C28   1    0.044792    0.855040    0.228180    11.00000    0.02536    0.03807 =
         0.03650    0.01633   -0.00841   -0.00056
AFIX  43
H28   2    0.020528    0.779776    0.208110    11.00000   -1.20000
AFIX   0
 
SAME 0.01 0.04 C1 > C14
PART 1
C29   1    0.441576    0.693878    0.352722    21.00000    0.01208    0.03426 =
         0.03228    0.01801   -0.01010   -0.00788
C30   1    0.485530    0.592664    0.275927    21.00000    0.02213    0.03655 =
         0.02848    0.01267   -0.00971   -0.00177
AFIX  43
H30   2    0.526726    0.546159    0.297579    21.00000   -1.20000
AFIX   0
C31   1    0.468589    0.560027    0.166804    21.00000    0.02687    0.04687 =
         0.03219    0.01587   -0.01110   -0.00264
AFIX  43
H31   2    0.495073    0.490206    0.116171    21.00000   -1.20000
AFIX   0
C32   1    0.411782    0.632314    0.133578    21.00000    0.02223    0.05070 =
         0.04188    0.02458   -0.01143    0.00223
AFIX  43
H32   2    0.400952    0.610791    0.060872    21.00000   -1.20000
AFIX   0
C33   1    0.371745    0.735734    0.208800    21.00000    0.02393    0.03680 =
         0.04674    0.02104   -0.01067   -0.00153
AFIX  43
H33   2    0.334842    0.784399    0.186908    21.00000   -1.20000
AFIX   0
C34   1    0.386970    0.766896    0.318016    21.00000    0.02258    0.03332 =
         0.04684    0.02142   -0.01010   -0.00984
C35   1    0.337081    0.878700    0.392079    21.00000    0.04893    0.03635 =
         0.06768    0.02801   -0.01143    0.00301
AFIX  23
H35A  2    0.259228    0.875230    0.368376    21.00000   -1.20000
H35B  2    0.373583    0.938993    0.381725    21.00000   -1.20000
AFIX   0
C36   1    0.340716    0.917959    0.512916    21.00000    0.04014    0.02857 =
         0.06245    0.01834   -0.00380    0.00874
AFIX  23
H36A  2    0.417391    0.939489    0.540894    21.00000   -1.20000
H36B  2    0.296913    0.986689    0.546450    21.00000   -1.20000
AFIX   0
C37   1    0.298416    0.830722    0.546365    21.00000    0.03298    0.03359 =
         0.03927    0.00784   -0.01192   -0.00907
C38   1    0.195442    0.843048    0.591296    21.00000    0.03719    0.05095 =
         0.04404    0.01222   -0.00652    0.00097
AFIX  43
H38   2    0.150389    0.903565    0.598028    21.00000   -1.20000
AFIX   0
C39   1    0.159247    0.765310    0.626333    21.00000    0.03220    0.05490 =
         0.04309    0.02021   -0.01093   -0.00151
AFIX  43
H39   2    0.089639    0.774191    0.655423    21.00000   -1.20000
AFIX   0
C40   1    0.225094    0.674510    0.618737    21.00000    0.03018    0.04694 =
         0.04267    0.02215    0.00018    0.00299
AFIX  43
H40   2    0.202098    0.624294    0.644559    21.00000   -1.20000
AFIX   0
C41   1    0.327071    0.661965    0.570754    21.00000    0.02921    0.05148 =
         0.04226    0.02051    0.00222    0.00119
AFIX  43
H41   2    0.372842    0.602685    0.566065    21.00000   -1.20000
AFIX   0
C42   1    0.363584    0.735189    0.529167    21.00000    0.02390    0.03236 =
         0.02629    0.00697   -0.00896   -0.00298
PART 0
C43   1    0.467727    0.723016    0.469607    11.00000    0.02589    0.02739 =
         0.02847    0.00922   -0.00663   -0.00416
C44   1    0.571645    0.726892    0.514309    11.00000    0.02726    0.02702 =
         0.02625    0.00825   -0.00502    0.00015
C45   1    0.588377    0.753762    0.630233    11.00000    0.01536    0.03665 =
         0.02836    0.00776   -0.00406   -0.00551
C46   1    0.576156    0.866917    0.708040    11.00000    0.02763    0.03507 =
         0.03535    0.01289   -0.00125    0.00247
AFIX  43
H46   2    0.555586    0.922807    0.687597    11.00000   -1.20000
AFIX   0
C47   1    0.594573    0.897572    0.817131    11.00000    0.03187    0.03898 =
         0.02848    0.00282   -0.00320   -0.00196
AFIX  43
H47   2    0.585768    0.973541    0.868410    11.00000   -1.20000
AFIX   0
C48   1    0.625868    0.815422    0.849282    11.00000    0.02457    0.05255 =
         0.03026    0.01595   -0.00606   -0.00085
AFIX  43
H48   2    0.638773    0.836358    0.921681    11.00000   -1.20000
AFIX   0
C49   1    0.637621    0.702789    0.773114    11.00000    0.02213    0.04997 =
         0.03792    0.01952   -0.00558    0.00154
AFIX  43
H49   2    0.658817    0.647417    0.794023    11.00000   -1.20000
AFIX   0
C50   1    0.617817    0.671739    0.664893    11.00000    0.02585    0.03467 =
         0.03678    0.01182   -0.00777    0.00103
AFIX  43
H50   2    0.624188    0.595034    0.614344    11.00000   -1.20000
AFIX   0
C51   1    0.677864    0.715422    0.455942    11.00000    0.02775    0.02707 =
         0.02322    0.00614   -0.00724   -0.00608
C52   1    0.764440    0.649765    0.466239    11.00000    0.03092    0.03572 =
         0.03268    0.01418   -0.00383    0.00381
AFIX  43
H52   2    0.756871    0.613161    0.508863    11.00000   -1.20000
AFIX   0
C53   1    0.862785    0.638707    0.412644    11.00000    0.02863    0.03928 =
         0.03970    0.01359    0.00198    0.00877
AFIX  43
H53   2    0.919277    0.593134    0.418689    11.00000   -1.20000
AFIX   0
C54   1    0.877359    0.695058    0.350244    11.00000    0.02740    0.04146 =
         0.03063    0.01260   -0.00441   -0.00117
AFIX  43
H54   2    0.943105    0.687102    0.315093    11.00000   -1.20000
AFIX   0
C55   1    0.793568    0.762630    0.341078    11.00000    0.03235    0.03658 =
         0.02855    0.01222   -0.00717   -0.00590
AFIX  43
H55   2    0.802986    0.801424    0.300595    11.00000   -1.20000
AFIX   0
C56   1    0.694142    0.772460    0.393157    11.00000    0.02454    0.03573 =
         0.03176    0.01102   -0.01270   -0.00191
AFIX  43
H56   2    0.637687    0.817543    0.386181    11.00000   -1.20000
AFIX   0
PART 2
C29A  1    0.454264    0.709326    0.357142   -21.00000    0.01480    0.03527 =
         0.03015    0.01020   -0.01252   -0.01333
C30A  1    0.468808    0.604697    0.266739   -21.00000    0.02529    0.04122 =
         0.02831    0.01760   -0.01262    0.00044
AFIX  43
H30A  2    0.495091    0.542399    0.275296   -21.00000   -1.20000
AFIX   0
C31A  1    0.444814    0.591220    0.163530   -21.00000    0.03751    0.03622 =
         0.01857    0.00890   -0.01331    0.00718
AFIX  43
H31A  2    0.464728    0.524144    0.104442   -21.00000   -1.20000
AFIX   0
C32A  1    0.391325    0.677333    0.148278   -21.00000    0.02608    0.03230 =
         0.02768    0.01406   -0.01532   -0.00334
AFIX  43
H32A  2    0.370474    0.667133    0.079919   -21.00000   -1.20000
AFIX   0
C33A  1    0.370318    0.778871    0.238861   -21.00000    0.04047    0.03899 =
         0.03995    0.01379   -0.00991   -0.00055
AFIX  43
H33A  2    0.336223    0.838128    0.230288   -21.00000   -1.20000
AFIX   0
C34A  1    0.398321    0.795367    0.341971   -21.00000    0.01821    0.03356 =
         0.03048    0.00767   -0.00945   -0.01224
C35A  1    0.374503    0.904690    0.438866   -21.00000    0.03941    0.02803 =
         0.03350    0.01238   -0.00620   -0.00124
AFIX  23
H35C  2    0.359152    0.963816    0.416939   -21.00000   -1.20000
H35D  2    0.440918    0.929465    0.486819   -21.00000   -1.20000
AFIX   0
C36A  1    0.275606    0.895533    0.501079   -21.00000    0.04560    0.04855 =
         0.05978    0.02911    0.01426    0.00769
AFIX  23
H36C  2    0.269749    0.969817    0.563642   -21.00000   -1.20000
H36D  2    0.208058    0.883157    0.456015   -21.00000   -1.20000
AFIX   0
SAME 0.02 0.04 C37 > C42
C37A  1    0.276079    0.805425    0.538409   -21.00000    0.02253    0.03145 =
         0.01545    0.00508   -0.00268   -0.00436
C38A  1    0.183077    0.804952    0.594152   -21.00000    0.02415    0.04221 =
         0.04960    0.02534    0.00970    0.00505
AFIX  43
H38A  2    0.126709    0.857221    0.604587   -21.00000   -1.20000
AFIX   0
C39A  1    0.175141    0.725565    0.634161   -21.00000    0.03188    0.03667 =
         0.02623    0.00831    0.00635    0.00080
AFIX  43
H39A  2    0.112821    0.726183    0.671461   -21.00000   -1.20000
AFIX   0
C40A  1    0.257131    0.645317    0.620337   -21.00000    0.03498    0.02687 =
         0.02557    0.00395    0.00061   -0.00907
AFIX  43
H40A  2    0.249348    0.591623    0.645919   -21.00000   -1.20000
AFIX   0
C41A  1    0.351036    0.648274    0.566950   -21.00000    0.02872    0.02489 =
         0.01467    0.00017   -0.00053   -0.00515
AFIX  43
H41A  2    0.405996    0.594200    0.554717   -21.00000   -1.20000
AFIX   0
C42A  1    0.364145    0.731698    0.531215   -21.00000    0.02390    0.03236 =
         0.02629    0.00697   -0.00896   -0.00298
HKLF 4
 
REM  dg433 in P-1 #2
REM R1 =  0.0501 for    4490 Fo > 4sig(Fo)  and  0.0577 for all    5056 data
REM    627 parameters refined using   1846 restraints
 
END  
     
WGHT      0.0890      0.8555 

REM Highest difference peak  0.250,  deepest hole -0.179,  1-sigma level  0.045
Q1    1   0.1621  0.6986 -0.0489  11.00000  0.05    0.25
Q2    1   0.1337  0.9845  0.0624  11.00000  0.05    0.23
Q3    1   0.6285  0.5786  0.5595  11.00000  0.05    0.21
Q4    1   0.5726  0.8102  0.6579  11.00000  0.05    0.21
Q5    1   0.3431  0.7261 -0.1016  11.00000  0.05    0.20
Q6    1   0.2401  0.9209 -0.0044  11.00000  0.05    0.20
Q7    1   0.5538  0.7750  0.5193  11.00000  0.05    0.20
Q8    1   0.7002  0.5789  0.5143  11.00000  0.05    0.20
Q9    1  -0.0625  0.7062 -0.0460  11.00000  0.05    0.19
Q10   1  -0.2481  0.6943  0.0369  11.00000  0.05    0.19
Q11   1   0.1262  0.5816 -0.0517  11.00000  0.05    0.18
Q12   1  -0.1652  0.7041  0.0162  11.00000  0.05    0.18
Q13   1  -0.3402  0.7047  0.0806  11.00000  0.05    0.18
Q14   1  -0.2513  0.8949  0.1298  11.00000  0.05    0.17
Q15   1   0.1530  0.8336  0.6581  11.00000  0.05    0.16
Q16   1   0.6594  0.8627  0.4125  11.00000  0.05    0.16
Q17   1   0.2212  0.5386 -0.0995  11.00000  0.05    0.16
Q18   1   0.2221  0.7668  0.6557  11.00000  0.05    0.16
Q19   1   0.1439  1.0117  0.2766  11.00000  0.05    0.15
Q20   1   0.3443  0.7541  0.5938  11.00000  0.05    0.15

  REM The information below was added by Olex2.
  REM
  REM R1 = 0.0501 for 4490 Fo > 4sig(Fo) and 0.0577 for all 19701 data
  REM n/a parameters refined using n/a restraints
  REM Highest difference peak 0.25, deepest hole -0.18
  REM Mean Shift 0, Max Shift 0.000.

  REM +++ Tabular Listing of Refinement Information +++
  REM R1_all = 0.0577
  REM R1_gt = 0.0501
  REM wR_ref = 0.1427
  REM GOOF = 1.031
  REM Shift_max = 0.000
  REM Shift_mean = 0
  REM Reflections_all = 19701
  REM Reflections_gt = 4490
  REM Parameters = n/a
  REM Hole = -0.18
  REM Peak = 0.25
  REM Flack = n/a

  
;
_olex2_submission_special_instructions 'No special instructions were received'
loop_
_twin_individual_id
_twin_individual_mass_fraction_refined
1 0.5542(17)
2 0.4458(17)
